# Supplementary material for: Comprehensive Analysis of Inflammatory Response–Related Genes, and Prognosis and Immune Infiltration in Patients With Low-Grade Glioma
Source: Front Pharmacol. 2021 Oct 12;12:748993. doi: 10.3389/fphar.2021.748993 (PMC8545815; doi:10.3389/fphar.2021.748993)
Supplement: Supplementary file 1 [file Table2.XLSX]

## Sheet: Sheet1
ID	TCGA-S9-A6WQ-01A	TCGA-S9-A7IS-01A	TCGA-DU-8162-01A	TCGA-HT-7858-01A	TCGA-DU-A5TU-01A	TCGA-S9-A6WO-01A	TCGA-TM-A84M-01A	TCGA-HW-A5KL-01A	TCGA-QH-A6CV-01A	TCGA-TM-A7CF-02A	TCGA-DB-A64P-01A	TCGA-HT-7485-01A	TCGA-HT-7687-01A	TCGA-DU-5870-01A	TCGA-E1-5302-01A	TCGA-TQ-A7RR-01A	TCGA-TM-A84T-01A	TCGA-FG-6688-01A	TCGA-TM-A84H-01A	TCGA-DU-7294-01A	TCGA-DH-A66D-01A	TCGA-DU-8161-01A	TCGA-DU-A6S7-01A	TCGA-DU-A7TA-01A	TCGA-DU-A6S8-01A	TCGA-FG-A710-01A	TCGA-CS-4941-01A	TCGA-QH-A6CZ-01A	TCGA-DU-7007-01A	TCGA-HT-7467-01A	TCGA-S9-A6TX-01A	TCGA-FG-A60L-01A	TCGA-DB-A64Q-01A	TCGA-HT-A4DV-01A	TCGA-KT-A7W1-01A	TCGA-TQ-A8XE-02A	TCGA-DH-A7UT-01A	TCGA-HT-8114-01A	TCGA-P5-A5ET-01A	TCGA-P5-A72U-01A	TCGA-HT-8105-01A	TCGA-FG-6691-01A	TCGA-DU-5870-02A	TCGA-HW-8322-01A	TCGA-DB-A75K-01A	TCGA-HT-7681-01A	TCGA-HT-7469-01A	TCGA-S9-A6WD-01A	TCGA-DU-8168-01A
ABCA1	3.139	1.15554	2.51413	5.01187	3.73255	4.49641	3.38739	4.63866	2.48343	3.22016	3.51844	5.5827	3.24123	4.48551	4.10519	4.48317	3.95981	3.74457	5.10514	3.62179	4.36463	5.21764	4.2056	4.24557	2.78424	3.30568	4.38581	3.08859	4.39178	2.98558	3.2234	2.65684	3.9279	2.79202	3.61851	4.21508	3.34263	4.90766	3.25853	5.04564	3.13583	4.76234	3.69745	3.89033	3.58555	3.45015	4.23888	3.55522	4.41161
ABI1	5.07073	4.98476	5.05309	5.65082	5.14057	5.51315	5.24276	5.66136	3.58555	4.93432	5.26124	6.02037	5.30496	5.21764	5.33821	5.31138	5.68053	4.30617	5.74436	5.8336	5.55324	4.75742	5.44398	5.69794	5.24503	5.35886	4.11461	5.2199	5.28893	5.05854	5.03037	4.99186	5.53779	4.69149	3.79908	5.85456	4.72703	5.80355	5.22448	3.95159	4.94306	5.69794	5.27779	5.15559	4.72487	5.38141	5.75104	4.87175	5.57668
ACVR1B	2.8098	3.78576	4.43452	3.36701	2.82741	3.76597	4.14369	3.31495	3.29016	3.52994	3.75149	3.59334	4.22869	4.18156	3.73701	3.38256	3.63166	3.44798	4.36198	3.88412	3.76458	3.63398	3.84537	3.49306	3.87514	3.93086	3.02712	4.03686	4.17951	3.91327	3.79314	2.49768	3.83545	3.75287	3.19078	3.17651	3.3111	3.88413	3.77434	3.94086	4.37343	3.68032	3.70016	3.99574	3.82477	4.0653	3.81549	3.67437	4.21672
ACVR2A	1.71924	2.70019	2.21265	1.85961	2.10589	1.89532	2.13036	1.94405	1.27875	1.91505	1.99057	1.80537	2.10589	1.8425	2.14598	1.63084	1.98256	1.25575	2.34528	2.56589	2.27507	1.283	1.7219	1.83197	2.28316	2.03265	1.4611	1.95464	2.2875	1.84097	1.61821	1.50748	2.24965	1.81883	1.74	1.96555	1.7481	1.78295	1.98684	1.64518	2.10941	2.09358	1.95065	2.3548	1.7827	1.95776	3.32872	1.8689	2.46894
ADM	0.442543	4.16453	2.00039	1.0877	0.853461	0.170583	1.17301	0.65634	1.90921	0.610991	1.55205	1.67922	1.54196	1.44307	1.41522	0.395008	0.511334	3.90964	0.470487	1.13542	0.237845	2.55964	1.7273	2.84571	1.26688	0.849797	1.4517	1.74265	1.06695	1.16894	1.73561	0.722808	1.4227	2.55467	2.68388	1.85677	1.15125	1.4669	0.61287	5.00738	4.93011	1.87811	1.37779	0.651957	3.22076	0.84172	1.45741	0.777197	1.16695
ADORA2B	1.11558	1.9252	2.17394	1.25035	1.43322	0.351632	0.746732	0.819986	0.67367	0.964772	1.28948	1.32015	1.673	0.824714	1.01717	1.47454	1.68381	0.782969	1.25646	1.13526	1.22117	2.72207	1.7926	0.485611	1.18047	1.30809	1.03617	1.23522	2.19045	1.82384	0.889526	0.42538	1.68278	1.60401	1.70735	0.851756	1.47284	0.946871	1.25873	1.67922	2.07505	1.11578	1.30249	1.33833	0.824714	1.92172	1.81782	1.85354	1.13657
ADRM1	5.57865	6.14876	5.2969	5.56098	5.91869	5.29136	5.26516	5.19215	6.49135	5.76593	5.54164	5.30977	5.32844	5.40357	5.59663	5.48257	5.48168	5.83608	5.34727	5.21234	5.57179	5.48257	5.55224	5.57277	5.90673	5.65184	5.4672	5.26124	5.31853	5.4457	5.75448	6.03626	5.46902	5.88339	5.81782	5.62396	5.7023	5.26824	5.75448	5.97421	5.28415	5.32677	5.7928	5.37307	6.02771	5.56397	5.54164	5.50473	5.41749
AHR	1.22393	3.06697	2.42197	2.2932	3.36522	1.06674	2.27834	1.00853	2.67783	1.55838	1.62259	3.05001	1.28579	2.28024	2.27099	1.54546	1.77596	3.37127	1.37535	1.54317	2.04918	2.1027	0.491399	2.96472	0.806657	2.13114	2.02439	0.747985	4.54671	1.85831	1.45268	1.91243	1.57002	1.50874	3.46729	1.26613	2.00874	2.49356	1.70628	2.63149	1.41166	3.05989	2.03885	2.05215	1.43818	2.26639	0.352587	0.943365	1.39745
APLNR	6.54574	5.09061	6.03058	4.46025	6.32059	4.93253	3.34717	4.0696	3.87729	4.93011	6.81531	5.03565	4.23506	8.0753	6.06267	6.1189	3.52867	9.2337	5.07214	6.05674	4.66435	2.18283	1.64805	2.42691	3.48805	4.80519	5.80472	4.40215	8.13322	5.61177	5.65824	7.50192	5.94152	5.1484	6.76062	5.34311	6.98468	7.20309	2.57907	4.08757	4.2527	2.85211	4.53705	4.64945	6.31146	4.89856	4.63666	5.1506	2.24911
AQP9	0.226792	0.177686	0.773392	0.816577	0.482318	0.303026	0.00668439	0.0385463	0.133622	0	0.269783	0.0735199	0.129989	0.165146	0.49345	0.0495006	0	0.460758	0.00623254	0.370524	0.0251516	0.0942599	0.023038	0.10506	0.0320147	0.414412	0.43082	0.521855	0.174795	0.312964	0.0259208	0.0750453	0.0466072	0.223172	0.0128376	0.181338	0.00982743	0.270682	0.0960479	0.378313	1.22765	0.152707	0.184979	0.239111	0.30458	0.321967	0.154159	0.0248261	0.202234
ATP2A2	4.33209	5.47803	6.19297	5.37061	3.83367	5.33821	6.01308	5.11997	4.67372	4.69254	5.67093	5.64665	6.1266	6.04645	5.33988	4.70517	5.34068	4.77392	5.52066	5.93483	5.4726	5.88591	5.05105	5.27382	5.42712	5.30656	5.39332	5.76484	4.69045	5.88212	5.28577	3.58267	5.33254	4.95995	5.82255	4.94055	4.50781	5.43244	5.27935	5.31617	5.96867	5.52257	5.32103	5.99218	5.17295	5.6383	5.39585	5.45737	6.29524
ATP2B1	2.19827	3.21556	5.48168	2.62487	2.34722	2.57384	2.54861	2.16908	4.01997	2.23964	2.85153	2.98758	3.65108	2.87227	3.17825	3.00755	2.07366	3.30537	2.53715	3.42662	2.30757	4.2393	1.65497	2.39496	3.15309	3.57364	4.69413	4.57644	3.33293	4.59734	2.32576	1.86228	3.24326	3.68876	3.53186	2.4785	2.60042	3.00895	3.44082	2.62682	3.77154	2.80756	2.98165	2.99744	2.8034	4.59384	2.45393	3.30689	3.9257
ATP2C1	4.04066	3.99308	5.0277	4.37692	3.96725	4.46816	4.51779	4.28744	3.726	4.13724	4.68359	4.62192	4.58583	4.77901	4.16492	4.25354	4.43543	4.2853	3.92423	4.96877	4.31478	4.79457	3.95496	4.14328	4.45245	4.42116	4.07778	4.65252	4.59384	4.60338	4.11066	3.56654	4.48694	4.1593	4.08909	4.08126	4.08319	4.68465	4.4926	4.3904	4.41028	4.5608	4.36463	4.71043	3.79802	4.67946	3.85464	4.84248	4.61086
AXL	4.55397	3.15425	4.07855	4.42529	3.81549	4.58883	3.18933	4.3721	4.00326	2.98842	3.90604	5.03303	2.91753	4.23593	5.26516	4.75797	4.4813	4.96373	4.33948	3.02278	4.44045	4.91006	4.12135	3.73877	2.18694	4.61186	4.61692	3.44488	3.5914	3.73496	3.80051	4.14246	3.92131	3.83297	3.34325	4.81368	4.73241	4.89736	3.71273	4.96183	2.7307	5.69465	2.62928	3.0684	4.05066	3.86861	2.65103	3.16848	2.33745
BDKRB1	0.00404007	0.0203606	0.0658475	0.0014496	0.0196774	0	0.00274885	0	0.0322963	0	0	0	0.0111719	0.00232926	0.00779657	0.00571317	0	0.0250302	0.00177184	0.0092482	0.0826609	0.000827112	0	0.0067674	0.00987108	0.0104547	0.00247694	0.00831953	0.0204364	0.0081662	0	0.0115808	0	0.103864	0.00615621	0.00643322	0.00150921	0.0214523	0.00493263	0.00211506	0.00813383	0	0.00352627	0.000709455	0.00361025	0.0850965	0.0015722	0	0.000108252
BEST1	3.25911	1.91671	2.73651	2.73152	1.7939	1.60908	2.78121	2.34775	1.82619	3.43002	2.9386	2.38302	3.02968	3.29344	2.68752	2.98474	1.30957	3.15599	2.28024	2.27455	2.12852	1.75747	1.96337	1.47309	2.11401	2.03565	2.01296	1.77095	1.24617	3.0963	3.64843	2.36077	3.58267	4.05255	0.905741	3.14644	3.00925	2.21626	2.41902	1.24477	2.22806	1.72662	2.83491	2.40975	2.81179	1.95332	0.969896	2.94359	3.02882
BST2	5.43778	5.00283	4.83665	5.25969	5.92814	5.1973	3.06928	5.06607	6.67989	4.75036	4.89194	5.26124	4.62143	5.07141	5.52635	5.72857	5.35799	6.69443	3.83545	3.73598	5.83485	8.55344	4.78785	6.09877	4.13133	6.19799	8.24397	4.14604	5.54544	5.44656	4.72651	7.13718	3.51239	5.44218	9.15125	8.02672	5.03105	6.21828	4.38314	6.58013	4.00439	6.09414	4.31522	3.86827	7.62576	5.5827	5.66456	4.7487	3.29228
BTG2	6.00739	5.77855	6.89524	7.29484	6.10341	6.62512	8.67974	6.10973	5.89757	5.63617	7.27686	5.26749	6.6828	5.91869	5.55518	5.5216	6.07605	8.84349	6.48644	6.23689	6.97414	6.1697	6.91551	8.4131	6.90547	6.17621	5.47618	7.17406	6.21828	5.56786	7.17406	5.87587	7.34496	5.47713	6.12498	6.23519	5.74322	7.12908	5.7012	6.14399	6.60108	6.38164	5.39931	7.14938	7.11324	5.40357	6.73147	6.64128	6.51778
C3AR1	4.93929	3.06985	4.28744	4.98929	4.64686	4.97067	1.69701	3.86682	5.16354	2.3499	2.67395	4.21384	3.64677	4.44598	5.28496	4.92888	3.65971	5.09685	3.73943	3.11548	5.08721	5.55224	4.42576	5.23591	2.09386	4.71202	4.98929	3.53121	4.52256	3.01517	2.82962	5.41661	2.8471	3.44672	2.6488	4.48178	4.33077	5.03303	2.13354	3.95757	2.92736	6.97414	2.0858	2.85297	3.4636	3.40193	3.37222	3.0791	1.89687
C5AR1	2.47113	2.3779	1.76137	3.061	2.61335	2.37979	1.59761	2.03831	2.53307	0.758402	2.13544	1.99641	1.81883	2.40321	2.36239	2.25911	1.94747	3.15425	1.45842	0.795077	2.34722	2.14354	2.4024	3.54534	0.931364	3.09058	2.5007	1.60401	3.63922	0.868895	1.37756	3.22312	1.00262	1.05347	2.57358	2.29564	1.74728	2.67257	0.706949	2.17876	1.86359	2.86137	1.23355	1.01277	3.29168	1.52306	1.42679	0.964772	0.516149
CALCRL	4.2806	2.29026	2.33521	5.51876	4.90588	5.36562	6.05825	5.77155	1.63857	4.45981	5.17734	6.12813	2.99289	5.20936	5.44128	4.80016	5.25502	2.06186	5.32759	5.90542	5.72637	3.00617	4.41298	5.60768	3.48682	4.96626	1.46663	5.1621	5.09199	4.59082	4.63104	3.78576	5.65824	4.07545	2.14918	5.34643	4.16572	5.75569	4.97644	2.20318	4.89736	5.28174	4.75961	5.54449	4.16052	4.68051	1.99431	4.54719	5.9936
CCL17	1.02258	0.606438	0.172009	0.543811	1.04613	0.834034	0.105123	0.752938	1.09236	0.297548	0.358422	0.225083	0.552211	0.670267	1.16235	0.676873	0.449846	0.988267	0.488424	0.287305	0.271495	0.572681	0.30401	0.149848	0.420079	0.345273	0.0912666	0.107502	0.115549	0.218651	0.541875	1.76365	0.533074	0.547702	0.209798	0.815015	0.781721	0.898358	0.314059	1.19676	0.247643	1.02662	0.174215	0.193012	0.512247	0.325776	0.161702	0.317743	0.523886
CCL2	3.05568	1.40479	4.18603	4.57596	4.29296	2.89808	3.55138	1.41068	1.59248	0.322326	3.89837	3.02882	2.16024	2.24478	2.72123	3.1479	1.73275	4.93617	1.57665	0.932683	3.61752	2.88266	0.795426	5.77855	1.47999	5.9028	4.49117	1.94259	6.66078	1.17465	2.21996	3.68876	1.56906	1.32793	3.21004	2.0753	3.47837	4.46816	1.28441	5.0524	2.09467	2.769	1.54006	1.32972	3.61979	3.39714	2.86024	1.32949	1.33473
CCL20	0.235447	0.110154	0.397103	0.0341868	0.384214	0.136313	0.0951371	0.21246	0.080293	0.0455807	0.131824	0.152861	0.0167923	0.00448124	0	0.0211589	0.141446	0.0539361	0.00384596	0.0199047	0.232455	0.145632	0.0580229	0.389312	0.0597403	0.591727	0.0612124	0.160011	0.232421	0.0996604	0.0167671	0.117354	0	0.0823375	0.0345429	0.00972394	0.0203283	0.32763	0.0622388	0.0176733	0.008518	0.24918	0.0138996	0.052891	0.0578132	0.145408	0.00366581	0.0376042	0
CCL22	0.569418	0.106785	0.191974	0.431325	0.232895	0.266772	0	0.203583	0.541584	0.123951	0.0553085	0.152145	0.298769	0.0991904	0.45585	0.0733387	0.170701	0.431537	0.0662475	0.153984	0.100909	0.880147	0.0953824	0.218585	0.00399003	0.299202	0.280741	0.106244	0.139854	0.0486534	0.0816147	0.783451	0.0658979	0.143642	0.0151811	0.259717	0.262704	0.596719	0.0143884	0.533695	0.134489	0.578862	0.00584203	0.0733202	0.118638	0.118807	0.0899139	0.11167	0.0146064
CCL24	0	0.0503543	0	0.0410219	0	0	0.288257	0	0.0169159	0.0114404	0.143908	0	0.448026	0	0.0189568	0	0.011957	0	0	0	0	0.0269591	0	0.00811098	0	0.0120572	0.0463759	0.0577018	0	0.00944116	0.131708	0.0949215	0	0	0	0	0	0.0032607	0	0.0211644	0.362738	0.0319357	0.015924	3.6241	0	0.0294331	0.0104608	0.0106207	3.20857
CCL5	0.988267	1.61851	0.858785	2.9096	1.0865	0.771217	0.118397	0.710917	1.89687	0.197492	1.29374	0.72301	2.09569	1.44331	1.11947	0.245547	0.961398	2.03104	0.216137	1.04811	1.52431	3.61786	0.263804	1.63808	1.01013	1.76378	3.48559	0.369819	3.2462	1.04932	0.749366	2.05055	0.313621	1.6378	2.36645	1.59682	0.0508966	2.00712	0.863158	4.22001	0.938267	1.31002	1.30437	1.14712	0.872153	2.66623	0.527678	0.760915	0.404255
CCL7	0	0	0.00639208	0	0.117503	0	0	0	0	0	0.213729	0	0.00539354	0	0	0	0	0.00787467	0	0	0	0	0	0.0959513	0.0105671	0.0079678	0	0	1.54495	0	0	0.0127984	0	0	0	0	0	0.00124831	0	0	0.00187926	0	0	0	0.00655734	0	0	0	0
CCR7	0.0764916	0.240862	0.139227	0.844422	0.0154397	0.0684709	0.147371	0.0232204	0.0519047	0.209722	0.141807	0.0704835	0.295352	0.075929	0.166663	0.0246756	0.0277057	0.135233	0.0072094	0.106967	0.0345321	1.7312	0.00786882	0.129323	0.0394108	0.26344	1.05178	0.00314441	0.615645	0.196748	0.117483	0.0133822	0.0695509	0.0271862	0.102208	0.0102757	0.0154568	0.156821	0.00833586	1.31421	0.228905	0.0200936	0.133539	0.231184	0.125003	0.476522	0.0620083	0.114826	0.0731801
CCRL2	1.11578	1.20237	0.58264	1.44086	1.27663	1.0919	0.290283	0.867133	1.34879	0.204508	0.852777	1.15651	0.897568	0.805423	1.32083	0.524234	1.02258	1.55561	0.338558	0.670195	1.20942	1.00046	1.20875	0.755584	0.425572	1.68355	1.39523	0.374673	0.866068	0.391089	0.614132	1.17113	0.537537	0.743102	0.752761	1.19136	0.828474	0.788973	0.325556	1.15022	1.05369	1.6931	0.579671	0.407208	1.11751	0.622815	0.906606	0.367642	0.335645
CD14	6.13923	4.09462	4.33426	6.5532	7.24204	5.68376	3.75904	5.80593	5.03303	2.28155	5.46455	5.51315	4.47611	4.6878	5.29531	5.71546	6.09414	5.73757	4.88241	4.0828	6.82159	6.66898	7.01713	6.60886	4.07038	7.60318	5.93752	4.18075	7.45597	3.50701	4.06223	6.93263	3.98184	4.46537	4.66308	5.05309	5.57969	6.05225	3.86608	6.30236	4.45841	6.27033	5.18921	4.76394	7.12908	4.97644	4.39086	3.90381	3.46828
CD40	1.68823	1.6434	1.34314	2.08364	2.35047	1.81068	0.399166	1.53692	1.77406	1.16956	1.53384	1.65758	1.29021	1.53441	1.43467	1.50831	1.90452	1.37807	1.04522	1.01132	1.46239	2.42364	1.61294	1.62751	1.37173	1.89237	2.19697	0.928065	2.17124	1.44528	1.35603	1.71328	0.675905	1.35387	1.23522	1.5447	1.57468	1.66453	1.25575	1.96591	1.11855	1.80862	1.21636	0.937487	1.80887	1.87548	1.09153	1.18347	0.551437
CD48	0.697503	0.531718	0.129451	2.46481	0.790278	0.196877	0.0501596	0.141787	0.557754	0.00757561	0.56477	0.419572	1.017	0.361087	0.66944	0.0742034	0.219591	1.34314	0	0.411925	0.783117	1.78761	0.161233	0.662534	0.388503	1.69831	2.17043	0.0250939	1.22117	0.177092	0.269463	0.526903	0.0869016	0.165146	0.698724	1.16474	0.074526	1.21949	0.0947939	1.79675	0.460558	0.299667	0.788113	1.1974	0.658591	0.904465	0.307038	0.120918	0.532145
CD55	2.06776	2.15215	2.88854	2.37351	1.35869	1.01342	1.27012	1.08322	1.31576	3.50825	1.61851	1.69622	1.93427	1.51496	1.53615	1.87522	0.947365	2.66182	1.04018	1.83566	0.923459	1.81281	1.3519	1.67272	2.0914	1.92143	1.55611	1.42912	1.46479	3.09744	2.07505	2.21212	1.74519	2.56344	1.32378	1.9831	1.71727	2.23564	1.63084	1.6725	2.50893	1.86441	1.7312	1.68023	1.80916	1.75277	1.1072	2.6285	1.25297
CD69	0.434635	1.29331	1.12844	1.39405	1.18373	0.243616	0.0155884	0.179769	1.21443	0.0204488	0.738025	0.583723	0.89649	0.441073	0.953409	1.08169	0.109476	1.29623	0.117334	0.126382	1.14115	1.72214	0.0202748	1.49576	0.325326	1.4611	1.77489	0.548394	1.12914	0.339219	0.100176	0.787231	0.115687	0.461137	1.27921	0.967565	0.936715	2.43186	0.0107566	1.34358	0.222936	0.931165	0.10436	0.105038	1.59707	0.675452	0.913156	0.0658076	0.217185
CD70	0.0433155	2.42883	0.0031099	0.00276706	0.213469	0	0.0193365	0.00570925	0.106276	0.0784398	0.00931451	0	0.0237095	0.00391926	0	0.00133009	0	0.0150013	0	0	0	0.205871	0	0.019591	0.00617444	0.225612	0.229881	0.0103305	0.10192	0.0126791	0.00692909	0.015487	0	0.0708903	0.0413865	0.0178169	0.00296044	0.0137157	0.00718325	0.214302	0.119149	0	0.114961	0.00149883	0.00317605	0.0207753	0.00796183	1.7814	0.00877918
CD82	5.10726	6.25081	4.7968	5.56689	4.9443	5.53017	4.46491	4.69678	4.76616	4.93742	4.36242	4.84536	6.04931	5.98106	6.27557	4.92162	6.02629	5.42356	5.65082	6.07907	5.60973	5.5827	5.17885	5.87334	5.86067	6.08204	4.95121	4.88241	3.45139	5.50936	5.52066	5.55707	5.03896	4.98221	3.87655	5.62196	4.68051	5.22828	5.51032	5.23902	4.00857	5.3423	5.50936	5.19215	5.69903	5.74436	4.44229	4.56329	5.59663
CDKN1A	3.14446	5.23208	5.02969	4.59433	4.55299	3.52004	4.93898	2.99801	6.91551	3.14644	7.03577	1.99296	5.97286	6.47937	4.60035	3.58878	2.88938	6.8887	3.19256	6.26144	3.14131	4.36549	4.34339	4.04066	4.19497	6.43015	4.75687	4.1585	4.71527	5.27301	8.12597	4.3967	5.85207	5.4726	6.89191	3.79731	4.00781	4.09891	3.47961	6.24211	6.55608	4.37386	6.95684	5.20257	7.7928	5.4404	3.19578	6.34311	4.53269
CHST2	3.84753	2.58896	3.1479	2.35614	3.07014	2.20478	1.8351	2.34692	4.38493	3.0472	3.20273	4.10676	2.70463	2.94928	3.61817	3.09803	2.40266	4.68623	1.80124	2.28615	2.35291	3.7632	3.9991	1.91643	2.16751	2.37979	3.66837	2.49164	3.51175	3.28043	2.87227	3.03105	2.4881	3.13696	4.85404	4.00896	3.72497	2.97745	3.12667	4.26409	2.74706	4.28444	3.13668	2.25505	2.73876	3.45549	1.72525	2.6323	2.38761
CLEC5A	0.156565	0.32301	0.847041	0.904465	0.942807	0.0142054	0.177269	0.0847422	1.61879	0.00519162	0.289616	0.071396	0.0819967	0.260559	1.01848	0.00572934	0.227792	1.92467	0.454713	0.0147136	0.418698	0.248867	0.0486534	0.416751	0.0907092	0.185438	0.60778	0.0405281	1.81808	0.0734429	0.00968159	0.141991	0.0159289	0.0309679	2.0546	0.84459	0.0548923	0.511638	0.00426243	2.46127	0.0148795	0.151493	0.0233972	0.021197	0.122551	0.718882	0.00711415	0.00128397	0.000376594
CMKLR1	2.55496	1.77645	1.18692	2.36077	2.32281	2.39905	2.33769	2.77622	2.09194	0.846126	2.74347	2.26202	3.15976	2.71981	2.68418	1.61799	2.47904	1.98924	2.02094	2.05055	2.12714	2.23482	2.81179	2.19723	1.90819	2.78815	1.93124	3.09458	2.57882	1.95885	5.24809	2.26534	3.41802	1.89346	1.25297	2.19853	2.08796	3.35623	2.30513	2.77403	2.16482	3.11203	1.54118	2.04603	2.74928	2.44627	1.59989	2.28237	3.47078
CSF1	4.90279	3.10892	3.31911	5.13411	4.84651	5.41143	3.49437	4.81652	4.77957	5.29374	4.09617	5.40102	2.78677	4.46354	4.74979	5.46358	4.93011	4.48931	4.68465	3.50413	5.24886	4.62594	5.79039	5.94962	2.44546	4.5322	5.15134	3.88997	5.44927	3.55908	4.37961	5.27779	5.11082	4.29846	4.34339	4.40215	5.26124	5.59564	4.16796	5.22903	2.57745	5.93079	3.10947	3.32152	5.61483	3.78752	3.7253	4.13172	2.53852
CSF3	0.0123399	0	0.303541	0.0789229	0.0080887	0.00809156	0.0162732	0	1.25297	0	0.0115744	0	0.106805	0.0349705	0.00549368	0	0.00274979	0.343271	0.00032094	0.0286142	0.00376032	0.00269206	0.0501716	0.000889968	0	0.837484	0.00294106	0.0108576	0.00381428	0.208018	0.0144482	0.0165074	0.352143	0.0294282	0	0.0112879	0.00188631	0.00193862	0.00557796	0.00277747	0.17723	0	0.0973766	0.0182997	0.215219	0	0.00469832	0.0971935	0.00941352
CSF3R	2.59092	1.84066	1.4582	2.64934	3.15945	2.79035	0.334061	2.26228	2.85605	2.04918	1.49197	1.9228	1.16956	1.60784	2.49384	2.73735	2.02786	2.7937	1.7032	1.19501	2.84462	2.91981	2.77902	2.3605	1.16649	2.15324	2.74291	0.943911	2.041	1.47382	1.54293	2.65879	1.38111	2.06696	1.38841	2.46868	2.86081	2.90681	1.23235	2.87986	2.09194	3.07784	0.756228	1.15395	2.00656	1.21949	1.79544	1.00379	0.686282
CX3CL1	5.28814	4.00666	4.88778	5.11296	4.33731	4.72008	5.45737	4.88778	3.55619	4.02607	5.90673	4.82683	4.47704	4.27934	4.84767	5.05786	5.14484	4.6994	3.89584	4.6978	5.39503	3.77571	4.97195	4.60889	4.44871	5.53302	4.47894	4.36549	4.71306	4.76127	4.73026	5.01124	3.17912	5.34479	3.91802	3.48436	6.78495	5.27142	5.56397	4.7618	5.22297	3.98484	4.74979	4.31346	5.10018	5.34562	2.95742	4.20025	4.60238
CXCL10	0.79973	1.88786	0.523886	2.18311	1.12471	0.484277	0.0144148	0.14646	1.09702	0.0607294	1.02389	0.526018	0.64648	0.333967	0.38805	0.160678	0.141075	1.99351	0.0115161	0.115742	0.676873	6.08655	0.100698	2.00127	0.207679	3.75664	5.85695	0.00625935	1.97026	0.675905	0.113507	0.390722	0.0771722	0.0947348	6.41161	2.22832	0.0832748	2.8243	0.282051	1.84838	0.157995	0.806228	0.422297	0.722674	1.86966	1.71779	0.81448	0.709165	0.777197
CXCL11	0.0791981	0.591127	0.209313	0.52985	0.691726	0.0668972	0.00383994	0.125442	0.617038	0.0059117	0.278216	0.181168	0.579671	0.0326977	0.176765	0.00307372	0.45554	0.343928	0.0120138	0.0219125	0.0747596	2.42691	0.188012	0.286214	0.33274	1.71222	3.33935	0.0893189	0.391321	0.453996	0.0916645	0.00527528	0.0107566	0.307573	4.32472	1.21728	0.00556001	0.371098	0.101488	0.557188	0.22964	0.0750233	0.25238	0.141446	0.480012	0.580251	0.865191	0.0283541	0.0489476
CXCL6	0	0	0.00815756	0.0402892	0.265571	0.0691584	0.0108974	0	0.00531057	0.00902176	0.0117245	0.121449	0.109453	0	0.0147204	0.0126301	0.00586442	0.00334442	0.0783693	0.0109973	0.0348708	0.00277936	0	0.11071	0	0.0492843	0.0029752	0.00675621	0.872464	0.0116161	0.0409382	0.00929498	0.00578714	0	0.0403231	0.00734382	0.0342057	0.120702	0.125236	1.33426	0.00572654	0.0413236	0.050457	0.0090126	0.00475123	0.164215	0	0.00844155	0.000324766
CXCL9	0.165146	0.518611	0.143311	1.35387	0.415713	0.0143229	0.0116355	0.132775	0.335969	0.00331612	1.00401	0.37485	0.776711	0.22556	0.800341	0.00578489	0.0810027	0.376731	0	0.44619	0.277059	5.4672	0	0.372702	0.107502	2.082	2.09413	0.0269249	1.63008	0.735528	0.148985	0.049605	0.0112322	0.262405	1.45002	1.0431	0.00599108	0.595138	0.0474346	1.25035	0.025962	0.0725658	0.189722	0.389474	0.155028	1.59354	0.34338	0.091859	0.244889
CXCR6	0.0526359	0.10442	0.00774254	0.0992402	0.0378604	0.0125131	0.00784715	0.0354182	0.0629604	0.00204827	0.0184105	0.0136822	0.132634	0.0148988	0.0824335	0.0202473	0.0800251	0.0136922	0.000786831	0.0409209	0.101602	0.934756	0.00395218	0.0375007	0.0123866	0.0153673	0.366032	0.00807565	0.509636	0.00715119	0.0347283	0.0159476	0.0083611	0.107214	0.255243	0.02456	0.00382902	0.204844	0.00616511	0.692579	0.0130447	0.0128933	0.0755112	0.085535	0.00403505	0.449733	0.021261	0.00807251	0.00913596
CYBB	4.97131	3.04577	3.67337	5.00026	4.65921	5.28977	1.3744	4.86637	4.79236	2.22806	3.43248	4.51206	3.03274	3.9766	4.55982	4.3096	5.02571	4.61991	3.81132	3.40976	4.73189	6.58012	4.83262	4.93074	1.95279	4.62041	4.82683	2.39742	5.09403	2.84905	2.41216	4.2853	2.62652	2.91047	2.75563	4.64223	3.6481	5.18179	2.15401	3.7847	2.52269	6.14561	2.19772	3.03782	3.36672	3.75595	3.5146	3.04406	1.99584
DCBLD2	1.79917	2.63835	1.81017	1.82254	2.68643	1.96528	1.60935	2.24289	1.49698	1.85127	1.50491	1.97457	1.76501	1.72422	2.03158	1.98821	2.16565	1.62959	2.29293	1.96999	1.85099	3.14446	1.61141	1.53408	1.97989	1.50831	2.12986	1.7032	3.89435	1.74728	1.34592	1.74728	1.78029	1.38315	1.93071	2.02439	1.6748	2.04794	1.58305	2.14433	1.79233	1.93688	1.57187	2.05377	1.351	1.59707	1.55307	1.5958	2.06478
EBI3	3.58234	2.07152	1.71843	3.24385	4.31086	3.87837	0.619712	3.36222	3.71647	2.39633	1.92918	2.826	2.18391	2.45799	3.43989	2.81735	2.85687	3.46955	2.64026	1.95355	3.30332	3.78162	3.70527	3.24502	1.11611	2.64469	2.99884	1.9021	2.92321	1.44455	2.097	4.56766	2.06453	2.76813	1.55116	2.99545	3.33444	3.65474	1.80756	3.24123	2.12203	4.63154	1.78165	1.80356	3.09402	2.1465	2.01562	2.14676	1.52306
EDN1	1.85961	4.68203	2.7665	3.40944	1.61627	1.78573	2.14216	1.92467	2.8146	1.92295	5.55614	2.04419	2.36486	3.42479	3.5405	2.34419	2.79977	6.05376	1.95992	2.29811	1.86862	2.38624	4.04646	4.02683	1.75202	1.81149	2.64191	2.98646	1.64749	2.3795	4.18318	2.92206	3.64379	3.06899	2.37708	4.18318	3.10576	3.39407	1.02002	3.30302	5.29771	2.96727	2.9355	3.36282	4.17058	2.32819	4.72168	1.99057	1.33712
EIF2AK2	3.05368	4.01504	3.59593	3.75287	3.0815	3.80577	3.67337	3.66635	2.967	3.22045	3.63857	3.95159	3.76735	4.12617	3.68169	3.48899	3.61817	3.69745	3.44488	3.78435	3.55555	4.73241	3.47837	3.90308	3.17682	3.99612	4.6878	4.1553	3.8237	3.89622	3.19341	2.55168	3.76011	3.08632	4.78231	4.65565	2.91102	4.3174	3.48559	2.90088	3.83011	4.104	3.17482	3.75698	4.81767	3.67005	3.84825	3.63299	4.04452
EMP3	2.71815	2.74154	4.06609	2.76377	3.95047	0.870586	0.539889	0.545246	6.70879	1.48529	1.57164	1.4173	1.99906	1.54222	5.00542	1.95464	0.824045	6.33356	0.845979	1.39059	1.41654	4.99893	0.659533	1.37076	1.76785	2.52406	5.77621	0.781343	3.67967	2.16426	1.39454	2.88266	1.12758	2.65796	6.42596	2.04285	4.27891	2.18557	0.901588	6.32428	2.0273	1.31164	1.57214	1.46792	2.50514	1.90263	4.27976	1.28669	1.40796
ADGRE1	0.419572	0.121832	0.0230129	0.294657	0.935181	0.0609299	0.280277	0.0152485	0.564846	0.0216079	0.351152	0.205976	0.296704	0.218165	0.517078	0.148384	0.287441	0.779029	0.00171586	0.177705	0.462828	0.944082	0.0174567	1.09323	0.0592078	0.628979	0.981103	0.0108323	1.89371	0.116356	0.115517	0.181388	0	0.0333299	0.0784869	0.74136	0.0324009	0.458139	0.00442366	0.751449	0.0264924	0.467647	0.18342	0.482523	0.146711	0.224642	0.108695	0.00824849	0.254817
EREG	0.00642856	0	0.0234743	0.009478	0.0158296	0	0	0	0.0118483	0	0.00967227	0	0.00742353	0.00227012	0.00614776	0.00215353	0.00325545	0.00280313	0.000184367	0	0.00162932	0.00177184	0	0.000678335	0.00312035	0.00438153	0.00184092	0.00403769	0.00848005	0	0.00357121	0.00529287	0.00418651	0.0213276	0.00119686	0	0.00431916	0.00300949	0.00404007	0	0.00218739	0	0	0.00350475	0.00153052	0.0131301	0.00341491	0.00452929	0.00888412
F3	4.43591	3.34535	6.24905	4.23506	4.16614	3.03414	0.589889	4.59984	5.72415	3.57459	3.19606	3.08037	3.91951	4.70778	5.9028	4.30103	4.19822	6.4748	2.55194	3.25615	5.14343	7.54845	2.36429	4.2233	2.77295	4.48645	7.07034	3.349	3.5717	4.98606	2.31437	4.58686	4.29421	3.61428	7.44098	3.71035	5.1951	4.65201	4.05027	7.91036	4.19135	5.31138	2.45393	4.0801	4.88241	5.55324	6.60372	3.55971	2.65491
FFAR2	0.0489476	0.0143594	0.190937	0.244043	0.0914852	0.0706958	0.0869016	0.0337384	0.0226857	0.0258848	0.0119743	0.176165	0.00739247	0.00284307	0.0150842	0.0260134	0.0154964	0.0656578	0.0134051	0	0.0837027	0.0949436	0.0139916	0.0456867	0.0373775	0.454526	0.133334	0.0582784	0.0251392	0.0356958	0.0152501	0.0756398	0.0151142	0	0	0.0116044	0.0223237	0.0482025	0.0149051	0.18266	0.522446	0.0148376	0.0128024	0.0755112	0.325378	0.00897565	0.0671801	0.00489403	0.00993632
FPR1	3.6133	3.21203	2.43625	2.94642	4.54915	3.79697	0.42771	2.63536	3.09031	1.23809	2.33009	2.78953	2.23157	2.81878	4.0299	3.6677	3.13931	4.05989	1.91803	2.2729	3.9483	4.45566	3.55779	3.82759	1.45916	3.98786	4.02912	1.9106	4.33294	2.01482	1.7299	4.0696	2.27998	2.28915	1.96918	4.12417	3.3493	3.93642	1.34358	2.51329	1.94113	4.90588	0.584747	2.73209	4.39762	2.8101	3.19809	2.00203	0.413662
FZD5	1.20644	1.77701	1.12977	1.12386	0.745562	0.905572	0.493247	0.786887	1.46663	1.77725	0.7792	1.61799	0.428285	1.07965	1.2897	0.803971	0.91479	0.975578	1.0663	0.840332	0.80026	1.16804	0.90216	0.779511	0.611923	0.731348	1.08965	0.652848	1.44528	1.12471	0.867133	1.07518	1.22051	0.964289	2.11101	0.977012	0.862951	1.08189	0.754528	2.02117	0.648307	1.07881	0.616937	0.573474	1.02639	0.582773	1.09415	1.01948	0.686745
GABBR1	5.91333	4.94306	7.52761	6.08054	5.37061	6.50759	8.30589	6.92583	3.89909	5.02245	6.34905	6.73428	7.29021	8.18403	5.83608	6.19297	6.73147	3.95943	7.17406	7.33581	6.32798	4.53705	6.90881	6.1665	6.84008	7.08197	4.79961	7.66563	3.63365	7.30822	6.74561	5.38988	7.27242	7.35416	3.99612	5.70884	5.92544	6.13446	8.21353	5.21161	6.79692	6.88531	6.9919	6.54574	6.34311	7.35872	5.15487	7.59761	6.79692
GCH1	0.688303	1.2455	1.14598	0.941809	0.729464	0.375145	0.411109	0.643962	0.921919	0.267026	0.967565	1.03428	0.520037	0.740092	0.674412	0.546732	0.555874	2.1953	0.226421	0.375387	0.820677	1.79311	0.741198	0.808709	0.442599	1.54118	2.05884	0.624701	0.88153	0.808709	0.349981	0.628318	0.421104	0.461987	1.66505	0.808367	0.70854	1.05458	0.311575	1.13482	1.60501	0.529507	0.426675	0.618545	0.834424	0.66508	0.606287	0.565107	0.78431
GNA15	2.44059	0.979876	1.70474	2.05537	3.16786	2.57882	0.913862	2.37652	1.283	1.22729	1.28722	2.09569	1.46638	1.23809	2.07393	1.66169	2.22239	1.92858	1.56066	0.909219	2.2421	1.72538	2.17342	1.84911	0.978536	2.28645	2.27602	1.4822	2.63149	1.14032	0.976808	2.95713	0.810462	1.70601	0.964181	1.22371	1.91854	2.4785	1.42679	2.43543	0.981864	2.59582	1.47309	1.07242	2.01562	1.97026	1.04067	1.34153	0.347796
GNAI3	2.13168	2.69221	1.56527	2.443	2.47469	2.45123	1.82567	2.43923	2.48235	2.0986	2.03292	2.61418	1.772	1.87418	2.72651	2.14216	2.48561	2.54258	1.8726	1.92203	2.51167	2.50784	2.27342	2.47001	1.74411	1.72962	2.6488	1.73818	3.04692	1.63569	1.59811	2.3198	2.09358	1.50971	2.67424	2.57165	2.11638	2.45012	1.83014	2.55794	1.63592	2.73262	1.65779	1.62113	1.55407	1.78816	2.82572	1.78193	1.69548
GP1BA	0.457492	0.759452	0.472081	0.776364	0.252535	0.935832	0.671741	0.685946	0.39653	1.24314	0.598666	0.648307	0.787394	0.822257	0.274263	0.732851	1.27378	0.733877	0.83301	0.785531	0.445944	0.735193	1.4835	1.16093	0.556633	0.507795	0.549276	0.269567	0.920766	0.511334	0.537141	0.407752	0.779843	0.49769	0.639756	0.616937	0.253733	0.768618	0.489215	0.547195	0.820357	1.30295	0.534042	0.504327	0.801305	0.619712	0.794912	0.824531	0.640381
GPC3	0.675316	0.820677	0.746361	0.329628	1.01474	0.159275	1.1824	0.659048	0.309434	0.659048	0.618929	0.8415	1.66555	1.15799	0.488308	0.223554	0.16363	0.258728	0.15837	1.08111	0.46863	0.590694	0.253433	3.35532	3.36341	0.754663	0.696644	0.55374	4.37299	0.641092	0.729088	0.557248	0.195431	0.323754	1.38072	0.485708	0.703001	0.850977	0.406178	2.13254	0.285951	0.474505	3.12092	0.682973	0.176665	0.71847	0.50067	1.29935	0.481951
GPR132	1.04067	0.779843	0.696159	0.624638	1.41995	1.20665	0.103304	0.674565	0.818983	0.301728	0.460339	0.811139	0.513854	0.870902	1.17418	1.21223	0.487202	1.07118	0.544634	0.207066	1.1145	1.71071	0.908255	1.29752	0.233989	0.889741	1.25459	0.271792	1.21144	0.384863	0.231687	1.48147	0.312223	0.802323	0.460652	1.0633	0.819986	1.67221	0.275359	1.36495	0.155925	1.95332	0.105831	0.410338	0.755295	0.783639	0.39783	0.198647	0.172833
GPR183	1.93071	3.71102	2.48181	3.23622	2.66123	1.80071	2.28506	1.61499	2.31896	0.747004	1.65733	2.45613	2.34828	1.50943	3.62377	2.03344	0.82488	2.99009	1.43565	1.0589	2.45884	3.268	0.989686	4.24802	0.922293	2.88043	2.73735	1.1707	3.10975	1.24027	1.04943	2.66817	1.63447	1.50851	1.74157	2.33064	2.1894	3.8575	0.749458	1.98256	1.22487	3.69912	0.676697	1.47504	2.08094	1.86862	2.0078	0.953806	0.812043
HAS2	0.963317	2.3209	0.320989	1.58512	2.39935	1.87997	2.18557	1.42369	0.695743	0.510289	0.862398	1.09626	0.253128	0.277803	1.61066	1.33045	1.72836	0.970074	3.51811	1.16578	2.2962	0.91479	2.18748	3.46763	0.162562	1.37173	0.760915	0.019422	3.8344	0.222213	0.639632	1.44752	0.35337	0.372015	1.80593	1.59022	1.53158	1.79675	1.41678	0.0813298	0.117637	2.19261	0.66937	1.11363	1.39405	1.43347	2.38223	0.488736	0.651447
HBEGF	3.14045	4.73403	3.10404	3.5146	3.12352	2.37325	3.33748	2.464	2.62185	3.32932	3.98032	2.15565	2.94025	2.5407	2.16049	2.76234	2.6348	4.1589	2.4239	2.3309	2.9057	2.22104	3.21756	3.43466	3.49597	3.13093	2.53524	2.44627	2.64219	3.2234	3.47267	3.54145	3.0517	3.55971	3.39315	3.91291	3.65075	2.8793	2.22021	2.21639	5.51224	2.15594	3.26	2.05112	4.33381	2.02094	3.0707	3.73461	2.79089
HIF1A	5.65824	6.18633	5.27459	5.36311	5.49644	6.30057	5.69794	6.20127	5.30736	5.45472	6.76655	5.52349	6.19297	6.79992	6.4748	5.7045	5.64138	6.22166	5.75685	6.74858	6.09114	7.03576	6.40762	5.86448	4.51443	6.04789	5.1263	5.8118	5.79637	5.813	6.02629	5.18476	7.94414	5.36481	7.38243	6.57497	5.59861	7.29021	5.69251	6.36035	5.92269	7.2813	5.52731	6.2473	6.17621	5.6529	5.32844	4.9022	6.36231
HPN	1.90584	0.934991	1.6614	1.27332	0.260803	0.297668	0.0471129	0.637424	0.996117	2.92736	0.688172	0.913528	0.629122	0.676215	0.378207	1.86625	0.792616	1.21923	0.125024	0.820984	0.253433	0.993889	0.67261	0.272471	0.761886	0.200281	0.960244	0.338558	0.143897	2.5158	1.47334	1.99641	0.544074	2.99855	0.118215	0.934209	2.22723	0.175196	1.42393	3.38346	0.34584	0.310247	0.414756	0.574824	1.13037	1.06218	0.139146	1.04704	0.239669
HRH1	2.45286	0.788973	2.80728	1.45769	3.57846	1.89557	2.10589	1.77121	2.79786	2.0082	2.15401	1.88611	1.76037	1.14143	2.07124	1.95541	1.77251	3.16063	2.76485	2.57109	2.54507	3.36946	1.63338	2.49302	0.687278	2.21639	2.40488	2.23157	4.59082	2.25158	1.54903	1.87785	1.90347	1.95355	3.81693	2.79845	2.60376	2.17043	2.28615	3.22398	1.56781	2.02888	1.43843	1.58075	1.76421	2.41902	1.69753	0.889526	1.42172
ICAM1	1.91116	1.61396	2.23826	2.4706	2.80284	1.59682	1.14472	1.40942	0.67261	0.550104	1.70966	2.29379	1.51195	1.29259	2.30459	2.31953	1.38719	3.44332	2.0514	0.955885	2.6513	2.71869	1.98953	1.45989	1.09018	3.24123	3.19432	0.579861	3.47048	1.0954	1.12607	1.58274	0.711613	0.817275	3.04234	1.09647	1.70451	1.73948	0.992204	3.98333	2.11373	2.60869	1.14051	1.4948	2.54618	1.60836	1.15532	1.90263	1.57441
ICAM4	0	0	0	0	0	0	0	0	0	0	0	0	0	0	0	0	0	0	0	0	0	0	0	0	0	0	0	0	0	0	0	0	0	0	0	0	0	0	0	0	0	0	0	0	0	0	0	0	0
ICOSLG	0.677008	0.383848	0.520525	0.295733	0.140275	0.254734	0.0172356	0.0870529	0.653502	0.682359	0.176266	0.128162	0.111112	0.117334	0.0777998	0.475014	0.0538106	0.81373	0.0263954	0.0978828	0.478519	0.0431842	0.176266	0.134431	0.10556	0.314979	0.0144586	0.0566166	0.00696074	1.28722	0.219075	0.538461	0.0164418	1.15041	0.306226	0.493919	0.401069	0.00839706	0.0279473	0.0307472	0.000206569	0.350294	0.0931899	0.0823375	0.183226	0.12159	0.00123526	0.00164523	0.000387461
IFITM1	6.82771	4.16936	4.38628	5.22903	5.95774	5.10159	2.25398	4.06378	3.60806	5.93483	4.63154	3.6694	4.83029	4.78398	3.11491	4.34555	3.18583	5.18768	4.55107	3.94309	3.17108	5.34727	3.88199	4.18726	3.54788	5.98663	6.28097	2.74234	4.6978	5.30897	5.18695	5.4618	2.86166	4.72115	6.15678	5.14343	5.92269	6.78495	4.02378	6.73147	3.95159	3.2281	4.61642	4.25439	6.55849	5.20936	3.37734	6.07461	3.77536
IFNAR1	3.95159	4.2393	4.51014	4.34119	3.83225	4.27172	4.97455	4.16816	4.0143	3.78859	4.53705	4.41796	4.55687	4.77334	4.12778	3.95757	4.0564	4.29593	4.80856	4.87175	4.36944	4.78231	3.76458	3.74802	4.21838	4.45291	4.25143	4.41843	4.91864	4.52114	4.01698	3.69711	4.62091	3.95458	4.33164	4.11974	3.75835	4.33252	4.19135	4.18318	4.69201	4.49023	4.35577	4.7717	3.87478	4.10833	4.73348	4.77733	4.63816
IFNGR2	4.28188	5.71868	4.4612	4.44137	5.28893	4.19497	3.98071	4.18768	4.80913	3.11232	4.22496	4.12175	4.2334	4.04646	4.51584	3.93752	4.08049	4.68992	4.46165	3.87478	4.91372	4.88241	4.28402	4.22291	4.10794	4.93011	5.0995	3.60638	5.66563	3.81909	3.53379	4.47193	4.00364	3.91256	5.01187	4.32342	4.11421	4.54818	3.83225	4.67635	4.25945	4.65921	4.25143	4.05332	4.05871	4.34207	4.74382	4.36771	3.93344
IL10	0.344397	0.158978	0.184656	0.766752	0.750291	0.0820264	0.268708	0.383475	0.0906418	0.0102297	0.494452	0.789689	0.111791	0.0107566	0.187159	0.0751153	0.272709	0.110741	0.141705	0	0.407751	0.350783	0.299383	1.01034	0.0270181	0.31107	0.622059	0.0219679	1.21854	0.0909073	0.105684	0.0403937	0.127968	0.0318138	0.12715	0.00773644	0.334728	0.550854	0.155085	0.431618	0.0522308	0.0912898	0.0426992	0.0438833	0.586443	0.18266	0.0361867	0.00546882	0.0453458
IL10RA	2.34937	1.96579	1.23609	2.96757	3.33081	2.74431	0.813936	2.77902	1.58536	1.01232	2.17098	2.19424	1.83701	1.74965	2.70324	1.38622	2.21939	2.55991	1.77276	1.08148	3.00309	2.82798	3.44361	2.65684	0.832512	2.65574	3.07442	0.731837	3.47018	1.06887	1.7273	2.00656	1.64518	1.56398	1.56347	2.6908	2.00175	3.74388	0.88452	2.45556	1.04351	3.32423	0.980091	1.57468	2.39825	2.26611	1.9209	0.924265	1.20665
IL12B	0	0.00349127	0.00585828	0.00551666	0	0	0	0.00369665	0.00462689	0.00327041	0	0.0308051	0.00261262	0.00232751	0	0.000612665	0	0	0.000266109	0.00629709	0.00105992	0.0666093	0.00723582	0.00186765	0.00666325	0	0.0102201	0.00293202	0.00123084	0.00292971	0	0	0.0111656	0	0	0	0.00150811	0	0	0.016777	0.00028271	0.0122375	0.00352389	0.000708665	0.00156425	0.0114532	0.00614529	0	0.000108145
IL15	0.0753196	0.0331603	0.0643642	0.135381	0.145044	0.00797696	0.00864972	0.0403969	0.28083	0.0117931	0.0610294	0.0762968	0.12556	0.0412003	0.138977	0.00449589	0.011123	0.142748	0.0285796	0.0156768	0.107533	0.649984	0.0112596	0.1963	0.110106	0.0981695	0.317689	0.00765025	0.393125	0.023846	0.0174354	0.169699	0.439576	0.0624191	0.35384	0.206672	0.00446074	0.433197	0.0690469	0.463207	0.0105446	0.0615236	0.0844537	0.0603316	0.0811152	0.264123	0.00163856	0.0756398	0.0147798
IL15RA	1.06101	0.643109	0.492869	1.05035	1.09214	1.0699	0.427787	0.789096	0.738025	0.30401	0.877448	0.423301	0.694409	0.771217	0.890796	0.768084	0.955885	0.625037	0.875827	0.344299	1.64086	1.36689	0.937691	1.60456	0.496777	1.20918	1.35702	0.270928	1.80618	0.53612	0.800622	1.79573	0.358257	0.76361	0.886866	1.45268	0.970953	1.58147	0.419846	2.24615	0.569418	1.26781	0.835836	0.38885	1.53408	0.857475	0.364882	0.658185	0.293776
IL18	3.3	1.82148	1.66767	2.86024	3.87801	2.85325	0.411925	2.59172	3.99421	1.36295	2.55836	2.42612	2.02597	2.09386	3.93789	2.69528	2.06322	4.21098	1.87865	1.56577	2.70158	3.87984	2.90483	2.74347	1.29106	3.02053	2.82798	1.05258	2.30757	1.83435	1.60501	3.84006	2.43402	2.38708	1.85572	3.13989	2.79006	3.78612	1.15102	2.9181	1.0633	3.51973	1.29444	1.34879	1.6684	1.67123	2.05703	1.48071	0.602226
IL18R1	0.108103	0.0421928	0.330511	0.282433	0.184904	0.0782343	0.00206451	0.0701952	0.0507784	0.0382945	0.279554	0.0212175	0.17816	0.138849	0.795077	0.119448	0.00993808	0.764807	0.101478	0.0967427	0.286158	0.330036	0.0137517	0.08966	0.0759927	0.202756	0.0722597	0.185438	0.733877	0.009374	0.373504	0.104211	0.140804	0.297205	0.0788109	0.0629987	0.00462689	0.647678	0.14568	0.653643	0.56026	0.20797	0.213016	0.116256	0.242034	0.35337	0.0780671	0.137665	0.169028
IL18RAP	0.0250068	0.0667989	0.0378	0.818512	0.119448	0.198781	0	0.0058433	0.0797773	0	0.0403689	0.00891331	0.287106	0.025912	0.00468813	0.0172542	0.00214043	0.0284381	0.00300094	0.0621733	0.00442366	0.214606	0.0133954	0.102778	0.0039674	0.00958324	0.0504463	0.00758729	0.00690187	0.0133954	0.0568046	0.10069	0.00494035	0.0390589	0.106244	0.0273726	0.00525818	0.265571	0.00738981	0.576641	0.879946	0.0344764	0.0256849	0.105301	0.116452	0.117093	0.0362023	0.0156619	0.0177618
IL1A	0.251472	0.641631	1.46864	1.11902	0.890279	0.410565	0.0295691	0.096178	0.149297	0.0735726	0.299248	0.779648	0.0785376	0.0256826	0.250557	0.426009	0.468787	0.582773	0.0909642	0.0498311	0.535083	0.37363	0.12591	0.244889	0.265697	0.603098	0.81448	0.456638	0.641804	0.218799	0.00941352	0.290093	0.379703	0.196989	0.0694601	0.205902	0.852091	0.601308	0.25795	0.205602	0.05413	0.321681	0.00431226	0.013828	0.465263	0.251948	0.288159	0.00885442	0.0240629
IL1B	0.615445	1.72397	4.13014	4.01201	2.35835	2.75621	2.99968	0.313173	0.815207	0.172553	1.54293	1.062	1.53362	0.310908	0.996483	2.05215	0.539427	1.01382	0.375062	0.0803652	2.15161	2.23879	0.454118	4.5774	0.720451	2.08258	1.03027	3.20505	2.69138	0.204508	0.0869016	1.85354	1.0028	1.28369	1.40063	0.602981	2.0252	3.4461	0.459915	0.950426	1.35821	1.6849	0.196451	0.748587	3.73358	1.42493	1.10177	0.247682	1.29491
IL1R1	0.982888	1.37047	1.13103	1.22487	2.49028	0.676556	0.241354	0.924869	0.607145	0.416262	1.40601	1.3715	1.87336	1.18978	1.77853	0.83765	0.554726	2.08873	0.772416	1.01436	1.03617	1.36109	0.499754	0.774621	0.629814	0.821677	0.997351	0.792449	5.03965	1.31853	1.09128	0.826005	0.611263	0.894932	0.718882	1.10503	0.817627	2.51497	0.303104	3.21233	2.24396	0.851902	0.772934	0.885299	1.04333	1.4124	0.749366	0.799292	0.666993
IL2RB	0.0693825	0.284225	0.0951371	0.948322	0.149373	0.0392855	0.00612931	0.011123	0.194094	0.00273744	0.109977	0.144674	0.393187	0.138108	0.322133	0.00599397	0.0690054	0.20766	0.0414573	0.163387	0.452728	1.4783	0.0125322	0.541948	0.277143	0.291981	1.20395	0.0434659	1.1943	0.127395	0.0660215	0.0744653	0.027096	0.0373476	0.633053	0.248331	0.00418651	1.12914	0.0550891	1.25433	0.115381	0.131183	0.509506	0.274498	0.222573	0.670672	0.0631371	0.0638993	0.125221
IL4R	2.63592	2.17419	1.36949	2.15703	2.77569	1.97346	1.29308	1.91562	2.31518	1.43791	2.65851	2.01908	2.13227	2.50514	2.33635	2.21639	2.01371	2.78095	1.40331	1.58864	2.15079	2.69688	2.51497	1.85176	1.26538	2.80229	2.43733	1.81808	2.87761	1.62572	2.27154	2.79672	1.59178	1.81493	1.82278	2.41655	2.40616	2.8835	1.63173	3.3384	2.77348	2.68807	1.38059	1.98068	2.89779	1.82855	2.01245	1.74391	1.14882
IL6	0.086754	0.482155	1.51292	0.590958	0.655075	0.220278	0.360395	0.127551	0.304827	0.00972546	0.323754	0.108409	0.117021	0.128258	0.080018	0.15478	0.0918033	1.00926	0.000353004	0.051621	0.389744	0.724248	0.171433	0.229913	0.179406	1.47606	0.175037	0.0335597	1.59761	0.0512427	0.0461968	0.247432	0.00599636	0.11244	1.09587	0.0375603	0.196673	0.175707	0.00582263	0.51733	0.0399765	0.194494	0.00828732	0.295464	1.19665	0.157359	0.241354	0.0939416	0.0253751
IL7R	0.141446	0.353573	0.588252	1.51371	1.16871	0.199491	0.0375007	0.0709056	0.13952	0.00847712	0.141922	0.0320254	0.961398	0.131862	0.702427	0.0236252	0.0794916	0.282956	0.0249115	0.326379	0.126508	1.79967	0.0152918	0.146727	0.119633	0.652848	1.20175	0.0598372	1.01496	0.418815	0.09647	0.0831664	0.00734674	0.238609	0.305283	0.0470447	0.00650497	0.928065	0.050545	1.58223	0.211125	0.115687	0.0686318	0.45585	0.191564	0.706653	0.158745	0.0970025	0.204685
CXCL8	0.0183345	3.4918	2.69441	3.13066	0.314119	0.328763	2.88406	0.0733049	0.347187	0.0648791	2.10158	0.165663	1.19787	0.357735	0.821177	0.107835	0.00267973	2.4176	0.0732286	0.217163	0.196478	0.273363	0.407858	1.89134	0.147845	1.39967	0.508235	0.375145	0.58221	0.142084	0.117891	0.240191	1.31636	0.59407	0.623228	0.101063	0.575786	1.45741	0.0357656	0.637748	4.09423	0.697075	0.164379	0.669043	1.39745	0.825834	2.25046	1.05435	0.824374
INHBA	0.21808	0.183671	1.31256	0.532703	0.348622	0.448662	0.365642	0.270856	1.14032	0.178897	0.441563	0.757571	0.489731	1.35487	0.772934	0.56477	0.276868	0.351152	0.829885	0.500137	0.44174	1.01364	0.261028	0.518985	0.215533	0.747257	0.388591	0.367486	0.723478	0.390722	1.23018	0.450912	1.36812	0.354806	0.620419	1.08954	0.0706401	0.963317	0.395296	1.1521	0.267226	1.35387	0.341753	0.746199	0.638116	0.422202	0.0690409	0.700944	1.39672
IRAK2	1.38574	2.15969	3.01322	1.5668	0.994267	1.49821	0.489845	0.935181	1.44528	1.81782	1.1162	1.27456	1.18154	1.43052	1.42218	2.05268	0.822768	2.04443	1.47033	1.19521	1.30862	1.60376	0.987647	0.974055	0.500436	1.67503	3.28988	1.35262	1.41354	1.88676	1.4227	2.05112	0.72861	1.81305	1.96604	1.33303	1.7551	0.763346	1.05825	2.26666	1.13769	1.85278	0.352873	0.676215	1.52957	1.57518	0.716686	1.00788	0.469037
IRF1	1.58998	2.00686	1.00065	1.65397	2.32007	1.42022	1.84123	1.05664	2.15703	0.943723	1.7312	1.56324	1.12076	1.34044	1.49553	1.29909	1.21125	2.07741	1.2379	1.04129	2.18965	2.99744	1.26496	2.17043	1.11206	3.32244	2.71542	0.845979	2.87452	1.14205	1.47183	2.00923	0.926659	1.36661	3.93086	1.78422	1.66349	2.19748	1.47382	1.92143	1.24945	1.61294	1.37266	1.33349	3.84825	1.49125	2.06186	0.964589	1.32949
IRF7	2.79399	3.33718	1.43322	1.97835	3.44892	2.61253	1.91373	1.83039	3.80122	2.53934	2.47224	1.90452	1.74886	1.69465	2.34528	2.02256	2.53223	3.43804	2.33823	1.24761	2.55332	3.73598	2.03638	3.36313	2.12259	3.70425	4.66436	2.27915	2.32819	2.5656	2.23691	4.27044	2.4542	2.31811	4.45796	4.5696	2.3716	2.93238	2.17313	3.49306	1.38867	1.6769	2.64961	1.73352	6.24905	2.36694	2.59201	2.22455	1.48601
ITGA5	1.59328	2.89916	1.77571	1.66505	2.33441	1.71042	1.0024	1.59178	2.13599	0.564846	2.67978	1.46989	1.53312	1.83225	2.21559	1.30126	1.60376	2.80115	1.20804	1.17488	2.03512	2.47113	1.92143	1.75562	1.50198	2.17579	2.46074	0.625785	3.43957	1.50748	1.64776	1.79599	1.25341	1.37416	2.92235	2.39606	1.9767	2.83269	1.10678	4.18892	3.94973	2.62626	1.23563	1.31232	4.10676	1.56652	1.91456	0.956451	1.334
ITGB3	0.173102	1.40601	0.272985	0.225879	0.176019	0.136893	0.256547	0.0190507	0.137309	0.00470678	0.240466	0.129738	0.0804952	0.191624	0.0990283	0.117971	0.0376988	0.137683	0.283718	0.104028	0.268286	0.624806	0.0806595	0.208601	0.0836882	0.167394	0.437105	0.00871018	0.669301	0.12272	0.129507	0.0631964	0.0145285	0.0504104	0.450912	0.259625	0.0713485	0.260163	0.0115869	0.44996	0.128339	0.307776	0.0419654	0.109592	0.256651	0.0385463	0.181338	0.086465	0.133539
ITGB8	3.20564	3.35923	3.90493	3.29704	3.26178	4.0299	2.69909	3.39872	5.95505	3.37432	3.1218	4.62493	3.52963	3.72293	4.85927	3.78647	3.58815	5.21161	4.9726	3.79802	4.00666	5.62599	3.66173	4.14246	2.87062	3.25056	5.56786	3.15683	3.42631	3.78894	2.50373	2.92459	4.48317	3.32574	5.17587	4.06417	4.0564	4.73837	3.61428	4.55982	3.08716	5.28415	1.71691	3.96761	2.9687	3.5533	4.86757	3.50763	4.04799
KCNA3	0.203126	1.42242	2.43293	0.612399	0.118604	0.517773	0.265571	0.190374	0.0112751	0.123656	0.914194	0.245646	0.831616	0.617763	0.665644	0.115533	0.204844	0.276625	0.0671257	0.153708	0.452628	0.533576	0.111808	0.161849	0.582773	0.465361	0.678719	0.916148	0.311001	1.16028	0.519711	0	0.378676	0.210763	0.31122	0.0236058	0.00661369	0.300769	0.407208	0.0194557	1.21443	0.302473	0.00660844	0.363419	0.296178	0.814031	1.01277	0.912595	0.579098
KCNJ2	2.13329	1.70807	1.80124	1.60552	0.74504	1.18759	0.178521	0.873198	1.66248	2.90876	1.05767	1.56012	0.993535	1.00115	1.69183	2.18365	1.23055	1.57187	0.254539	1.44444	1.38918	1.08169	1.18417	0.350877	0.943723	0.976452	1.16827	0.443625	1.11902	2.61634	1.47532	1.53638	0.753459	2.49525	1.10351	1.28722	1.98871	0.780515	1.36926	1.31828	0.629386	1.96893	0.442543	1.20506	0.930406	0.975987	0.556008	1.08687	0.628979
KCNMB2	0.735528	0.588389	1.21579	0.938458	0.288219	1.12363	0.748285	0.197626	0.668638	0.258863	1.25551	0.486918	1.17556	0.549374	1.45769	0.108056	0.638116	0.351715	0.504966	1.35992	0.705484	0.851902	0.422249	1.28769	1.70966	0.973178	0.276294	1.36224	0.00102482	0.747491	0.894154	0.017871	0.819986	0.630455	0.221658	1.18978	0.471722	1.17598	0.433496	1.04209	1.38943	1.02002	1.01093	1.22511	0.531861	0.693107	0.14507	1.13103	0.552694
KIF1B	4.96754	4.69307	6.19124	5.73535	4.49974	5.90147	4.64275	5.93352	3.89548	5.77855	4.44322	6.69735	5.18921	4.87351	5.96867	5.59056	5.78092	4.93556	6.04503	5.24428	5.9797	4.28188	5.76255	5.52066	4.00515	4.27762	5.63103	4.79903	4.96754	5.66874	4.24516	4.38628	4.25397	4.62544	4.86698	5.19879	5.04433	6.01599	4.80856	3.9736	5.00026	5.96045	3.96461	5.00802	3.79488	4.87055	5.77621	4.58785	4.90646
KLF6	3.49404	5.44398	4.48599	4.61389	3.21117	3.74597	4.61438	3.25587	4.00364	3.08176	3.9901	3.18146	3.9572	3.75456	4.23888	4.08677	3.53537	5.0647	3.61558	3.43559	3.80819	3.98296	4.07582	4.51157	2.28506	3.50825	4.03647	3.33381	5.24963	3.7401	3.89656	4.16293	3.66539	3.56716	4.81424	4.1509	3.72565	4.08438	2.72265	3.49532	5.6498	4.65819	2.70908	3.98521	4.32902	3.5264	5.27142	3.29911	3.04462
LAMP3	0.15634	0.102581	0.0850116	0.153056	0.214468	0.0219345	0.00769998	0.0950583	0.169522	0.0266477	0.131229	0.287441	0.0918798	0.253257	0.593969	0.0465794	0.0269082	0.327937	0.191974	0.0124304	0.148782	1.45964	0.0629604	0.770578	0.0217151	0.237028	0.871516	0.0103739	0.14222	0.0144185	0.00805285	0.102581	0.17076	0.0440546	0.179171	0.487892	0.080954	0.487397	0.0590447	0.250939	0.0662042	0.0943535	0.0737395	0.177576	0.173191	0.245095	0.038515	0.0131784	0.0530924
LCK	0.0766117	0.137711	0.0866573	0.671902	0.157995	0.141868	0.0161916	0.00773941	0.29865	0.0459242	0.112139	0.251701	0.341284	0.15	0.401556	0.040023	0.105075	0.485708	0.0154181	0.141991	0.13246	1.28903	0.13208	0.0867761	0.0395062	0.245446	1.02429	0.0704528	0.939605	0.0791024	0.066658	0.286295	0.120664	0.333408	0.605648	0.0319398	0.00689598	0.329932	0.222936	1.32601	0.0243107	0.179519	0.199219	0.206942	0.0286704	0.738616	0.0213799	0.109453	0.0111808
LCP2	2.48892	1.99853	1.75018	2.86393	2.51719	2.48783	0.686113	1.79991	2.5733	1.10292	1.63008	1.67383	1.7138	2.21104	2.08231	2.80673	1.94612	2.6172	1.02368	1.66013	2.18666	3.90015	2.28183	2.13572	1.23741	3.23681	2.77458	1.63338	2.43269	1.64805	1.54118	1.9541	1.2897	1.31072	1.79648	2.20263	1.90559	2.39412	0.817999	2.54861	2.22076	3.31286	1.25752	1.64113	2.67755	1.69988	1.5268	1.41018	1.08965
LDLR	2.37593	3.97136	2.93102	1.48552	1.15629	1.89635	2.41001	1.99668	1.50277	2.15675	3.41005	1.90793	3.05792	2.45067	1.9863	2.22291	1.98953	3.25203	0.780168	3.35322	1.72686	2.15021	2.48643	0.660942	3.16816	2.89078	1.47058	2.87144	2.41001	3.27747	2.42527	1.88205	2.67897	2.50235	3.37613	1.61091	2.70603	1.18559	2.46458	1.72473	4.15609	2.70959	1.10849	3.70425	2.93073	2.52572	1.68049	2.97011	1.88396
LIF	0.231478	1.90793	0.32763	0.254005	1.09282	0.314979	0.659533	0.0317836	1.21807	0.0741223	0.632305	0.0241768	0.161632	0.323634	0.422297	0.325877	0.205716	1.31232	0.557021	0.415713	0.789607	1.19292	0.101745	1.54806	0.112744	0.964963	1.24594	0.0765591	2.40563	0.0903807	0.893694	0.15815	0.120476	0.195998	2.32898	0.178781	0.716121	0.308754	0.190168	1.00728	0.524487	0.278852	0.324349	0.269867	0.905934	0.421506	0.0417417	0.674837	0.172702
LPAR1	5.23283	3.88594	5.59962	4.84767	3.71475	2.7684	1.50722	4.36062	4.20271	6.4036	3.34717	3.97248	2.97236	2.72513	3.20475	5.63515	3.84183	5.53586	2.62542	4.21427	3.96537	5.20486	3.10489	1.63592	2.71514	2.02915	4.96247	2.36619	3.96498	6.63046	4.22789	5.14768	3.3063	6.06858	3.6968	4.83665	4.99768	2.85716	4.39223	4.8581	2.33905	2.50373	2.61033	3.15135	3.632	3.72225	1.81834	3.76423	1.1992
LTA	0.194326	0.348359	0.0671257	0.280455	0.675384	0.360959	0.206559	0.140232	0.0714379	0.505079	0.212316	0.136248	0.0755471	0.0943463	0.123135	0.599314	0.385649	0.167417	0.38617	0.0686098	0.333633	0.27361	0.79289	1.14143	0.201856	0.286295	0.372089	0.00887361	0.814641	0.0816847	0.17303	0.551963	0.338173	0.39669	0.212426	0.138371	0.537412	0.123194	0.19623	0.185219	0.329797	0.0360314	0.371689	0.335531	0.324431	0.269519	0.866514	0.326901	0.28562
LY6E	4.40486	5.4342	6.08806	4.22539	4.93134	4.64998	4.44918	4.06726	4.69413	4.10245	4.93253	3.28751	4.76287	4.47333	4.07971	3.83617	4.49543	4.93742	4.91372	4.37737	4.18768	5.12484	4.50209	5.28016	5.03829	5.84714	6.36231	4.99253	2.5602	5.59056	4.97834	4.42116	3.67866	5.37637	5.7045	5.58071	4.58634	4.94742	5.02245	5.33087	5.31295	4.0272	5.57865	4.39807	6.53556	5.67839	1.78477	5.30015	4.58238
LYN	2.78899	2.14947	2.59251	2.881	3.39315	2.9031	1.07923	2.6373	3.20273	1.27663	2.23237	2.45201	2.36349	2.64166	3.12436	2.51221	2.46946	3.35262	1.65521	2.17313	2.88713	3.94529	2.93102	2.73541	1.50468	3.5875	4.10284	1.70912	2.83599	2.34937	1.75045	2.77403	1.73948	1.94484	2.34502	2.80646	2.17717	3.09144	1.45468	3.55714	2.29754	4.11656	1.34287	1.91901	2.67395	2.31953	2.65796	1.57873	1.80783
MARCO	1.211	0.244889	1.05435	0.51427	0.165293	0.123866	0.00346742	0.24056	0.00931299	0.00173634	0.191373	0.609732	0.72861	0.487202	0.00573679	0.0591613	0.684015	0.147169	0.02918	0.194519	0.0014576	0.748912	0.534201	0.00327466	0.0731292	0.424076	0.220611	0.303624	0.505519	0.084495	0.637796	0.750795	0.00597934	0.0527408	0.00514711	0	0.00493263	1.05934	0.265197	0.657413	0.174023	0.331026	0.323588	0.107921	0.121145	0.522446	0	0.00910626	0.239201
MEFV	0.193785	0.034168	0.30854	0.172412	0.170639	0.198145	0.115154	0.051798	0.0740458	0.162767	0.113721	0.0833678	0.11052	0.0687486	0.16787	0.0893711	0.0155849	0.216637	0.0433014	0.105725	0.0956473	0.106402	0.143908	0.250605	0.0572095	0.206942	0.130945	0.0603388	0.324744	0.0481391	0.0860946	0.164725	0.161328	0.108056	0.0376042	0.299537	0.0798441	0.364816	0.0156768	0.252241	0.23213	0.294247	0.027446	0.25393	0.474861	0.227792	0.132171	0.0207041	0.238711
MEP1A	0.986699	0.394024	0.6377	0.526018	0.373796	0.472372	0.00257592	0.543342	0.561578	0.13082	0.116407	0.652527	0.0520039	0.184035	0.302945	0.221223	0.102391	0.399166	0.0777273	0.0974931	0.394676	0.296586	0.69396	0.000651463	0.00904332	0.317743	0.193857	0.0505782	0.00244502	0.0474346	0.0101408	0.380938	0.235666	0.699383	0.00153916	0.276933	0.543935	0.0376387	0.0408524	0.0726777	0.00930704	0.79775	0	0.0974084	0.276013	0.129362	0.186446	0.249424	0.0210615
MET	0.207891	0.605214	2.37213	0.0306986	0.453077	0.018542	0.1326	0.0273114	0.190564	1.33522	0.238565	0.536684	0.382286	0.136955	1.681	0.568345	0.0282591	2.20152	0.0115538	0.40768	0.0165465	1.58457	0.0363424	0.474861	0.198327	0.484197	0.312823	0.486184	2.42747	2.12823	0.464414	0.187004	0.195687	0.827766	0.104984	0.463207	0.200683	0.894752	0.175232	0.545246	0.88738	0.111961	0.104821	0.296586	0.472081	0.539552	0.127936	0.447689	1.21708
MMP14	3.97808	3.3984	3.77604	4.87115	4.41615	3.58685	1.83484	4.15329	4.7728	3.57522	3.08831	2.94331	2.84852	3.15913	5.37805	3.99574	4.57791	5.50097	3.02771	2.85045	3.71579	4.87232	3.96575	4.44322	2.61418	4.07545	5.15206	3.44114	6.36035	2.67008	3.07214	5.00025	3.43185	2.78705	6.09724	4.78731	5.1621	3.93752	5.16571	6.0701	2.30619	4.62695	1.97026	3.75733	4.9983	4.52501	6.20461	2.21129	2.07582
MSR1	1.99431	1.89107	0.782003	2.8471	2.06398	1.38072	0.557878	0.970074	3.21295	0.332197	1.6614	1.57849	1.52074	1.89265	3.03895	1.19386	1.57237	3.13812	0.796172	0.99533	2.46894	3.11863	0.942209	2.24316	0.687898	2.53361	2.80953	0.528228	3.28691	0.619411	1.25666	1.9472	1.25797	0.95414	1.65317	3.04462	1.27508	2.19016	0.334377	1.96502	1.20218	2.87507	1.10829	0.87399	1.91955	1.31636	1.67898	0.635338	0.931165
MXD1	1.99003	3.36672	2.24289	2.31787	1.8747	2.3977	2.86053	2.18914	1.45392	2.25751	2.68311	2.48945	2.4988	2.36539	2.63649	1.97989	2.71597	2.61335	2.86976	2.54258	2.56725	1.95992	2.18311	2.37898	2.66541	2.24183	1.75851	2.25723	2.84321	2.21185	2.47418	1.72163	2.77206	2.22157	1.81521	2.57136	2.24777	2.40048	2.17688	1.77433	3.17765	2.35728	2.56618	2.60814	2.2359	1.79335	2.10941	2.54399	2.68725
MYC	4.41479	5.89886	2.82098	4.92768	5.27935	5.65397	6.84326	4.7308	2.71652	4.25904	5.2018	4.06883	4.61186	5.20486	4.73457	5.21463	5.75104	2.86362	5.90147	5.24126	5.97003	2.99463	5.45646	4.99641	5.14201	5.66348	2.89387	4.27595	5.92001	3.72812	5.17885	4.51396	4.74492	4.20767	3.65306	4.87232	5.53976	4.11617	5.86829	2.92821	3.97023	4.87115	6.2845	5.77621	5.3848	3.96837	4.57839	5.09685	3.9224
NAMPT	2.48425	2.61226	2.97095	2.92958	3.84042	2.68311	3.24909	2.2567	3.81026	2.18121	3.51621	3.32841	2.967	2.77176	3.39104	2.62457	2.31518	4.80802	2.58816	2.98587	2.86976	3.78435	2.13624	3.36072	2.83876	2.78424	4.64792	2.97659	5.48724	2.67534	2.70853	2.32036	3.03954	2.41546	4.57296	3.10747	2.49959	4.01883	2.3586	3.67731	3.36701	3.16439	3.1946	2.9181	3.71682	2.69412	2.42773	2.88461	2.83323
NDP	4.89555	1.86494	4.78122	5.17151	4.97706	5.08654	2.56236	4.61842	3.34053	4.63614	4.67531	5.55804	2.7837	4.98803	5.23824	5.09685	4.74106	5.25117	4.27089	3.54469	4.77789	5.55423	3.97624	4.59384	2.3705	4.66854	5.11011	3.50066	5.38313	4.48977	3.11722	5.30656	4.59332	4.6407	4.38136	4.16816	4.88896	5.17734	4.5501	5.92544	2.88771	5.04905	3.49945	3.84537	3.42169	4.92343	6.61724	3.91472	2.05377
NFKB1	2.74733	2.64357	2.34692	2.82934	3.01462	2.91131	2.48892	2.58403	2.68976	2.68311	2.54728	2.84964	2.38708	2.68834	2.895	2.58131	2.49525	2.91781	2.84126	2.21753	2.96727	3.09716	2.80701	2.68532	2.05537	2.8424	3.13037	2.3716	3.73014	2.26992	2.71568	2.29133	3.05907	2.75455	3.27357	3.15425	2.66927	2.91131	2.40616	3.19633	2.40408	2.89892	2.41574	2.82098	3.27268	2.21238	3.18872	2.42527	2.25319
NFKBIA	7.18645	4.08909	5.39759	6.11732	5.87715	6.35461	5.77504	6.53076	6.56936	6.9395	6.79992	4.77957	6.9989	6.62252	5.96727	6.35088	5.85088	6.81531	5.93352	6.40567	5.42096	5.93352	7.35872	7.32671	4.38358	5.90147	5.53586	5.71324	6.28794	6.04931	7.7679	6.39558	7.38243	6.58288	6.01169	6.22828	6.07157	6.45207	5.27698	6.77573	6.6333	7.21146	5.94962	6.72579	8.31398	6.54325	5.16933	7.31276	5.34562
NLRP3	1.97962	1.11732	1.5447	1.99668	2.09358	2.34583	0.504549	1.7702	2.12903	1.01639	1.03279	1.96918	1.33902	1.86279	1.96945	1.86942	1.8747	2.04177	1.6936	1.15231	2.19827	2.84294	2.16538	2.87313	0.707561	1.45491	1.84411	1.52756	1.81177	1.05976	1.01072	2.44708	0.875827	1.35487	0.973817	2.0954	1.62727	2.22266	0.901786	1.46017	0.570014	3.64581	0.624438	0.962867	1.43052	1.4763	1.0969	1.16781	0.394816
NMI	1.80356	1.39769	1.56423	1.41378	2.15621	1.92783	0.0985111	1.45243	2.61364	1.41852	1.32457	1.70807	1.59248	1.6378	2.05512	1.17513	1.3536	2.59117	1.35112	1.12844	1.86784	3.08802	1.80071	1.75747	1.23881	2.45936	3.10143	1.04395	3.14017	1.30222	1.23586	2.17797	2.05055	1.36295	3.24592	2.44929	1.61193	1.92832	1.29444	2.38708	0.913528	2.17233	1.52255	0.905048	3.34717	1.56242	2.40103	1.53183	0.710247
NMUR1	0.00372905	0.0437222	0.113028	0.0159506	0.0119117	0.00562115	0.00437686	0.0190265	0.0586263	0.0374455	0.0162867	0.0155679	0.0198492	0.0544814	0.00938317	0.00617444	0.011025	0.568781	0.00109439	0.0292081	0.0142123	0.0980711	0.0310207	0.12425	0.167769	0.142748	0.08386	0.00941833	0.0841723	0.0596578	0.0676644	0.00610168	0.00939619	0	0.0696225	0.00599397	0.00269419	0.0786445	0.0846619	0.209798	0.00374539	0.0675072	0.00773941	0.0113968	0.0632826	0.179406	0.00281684	0.0238738	0.0137123
NOD2	0.904846	0.260221	0.0607912	0.910878	0.763784	0.56477	0.246828	0.695743	0.14382	0.069876	0.430587	0.457589	0.25382	0.931751	0.403073	0.41291	0.306735	0.313268	0.515692	0.300907	0.573766	1.00769	1.02201	0.710247	0.196424	0.422779	0.997545	0.233064	0.861098	0.190717	0.0651483	0.278606	0.118349	0.197963	0.801442	1.07813	0.871516	0.71567	0.592202	0.47292	0.125205	0.461137	1.00926	1.88495	0.533458	0.396996	0.186321	0.354648	0.6016
NPFFR2	0.0544814	0	0.117232	0.00165456	0	0.00760977	0	0.00733723	0	0.0123818	0.00738689	0.174948	0.00327466	0	0.034772	0.0476691	0.00255017	0.00316745	0.000907468	0.141762	0.00631975	0.00242731	0	0.000813706	0.00771093	0.0200758	0.00535098	0	0.0034937	0.107684	0	0.0043438	0.00887059	0.366454	0.00441852	0.00698007	0.0549581	0.000504166	0.239138	0.00255017	0.00238401	0	0.00397101	0	0	0.411225	0.00432177	0.00437927	0.000282092
OLR1	4.4959	3.71035	4.45427	4.02149	3.54598	3.99384	0.760723	2.75536	5.08245	3.028	2.19959	4.12973	2.04044	4.31436	4.33294	4.87703	3.11519	5.65184	1.67948	2.49028	5.43153	5.1599	3.92681	3.3384	2.24936	5.2199	5.64346	3.47837	2.74928	2.99433	2.15565	4.28744	1.73275	3.11979	2.9853	4.20396	4.42116	3.04095	2.42853	4.13804	1.84438	5.69686	0.4806	2.02117	3.37856	2.96785	3.13668	2.48535	0.697648
OPRK1	0.228228	0.00327466	1.7863	0.105791	0.0662826	0.154853	0.0221934	0.010583	0.00453682	0.199913	0.0967706	0.0794643	0.331485	0.146074	0.0592603	0.255748	0.00157109	0.168761	0.118577	0.307954	0.0330654	0.233567	0.00571317	0.000466404	0.15419	0.405501	0.587863	0.522887	0.0018296	0.826005	0.0152145	0.0174877	0.123333	0.722674	0.10215	0.00933473	0.0756802	0.0574634	0.452105	0.0020296	0.402982	0.0101498	0.00597401	0.0887522	0.023521	1.31025	0.0850722	0.142339	0.278969
OSM	0.166501	1.86966	1.78243	2.17608	1.0044	0.863317	1.03109	0.138496	0.348302	0.0268116	1.65445	0.231137	1.15148	0.440548	1.38335	0.587189	0.0741663	1.16995	0.170063	0.067193	0.960868	1.08148	0.613142	2.67451	0.267509	0.897568	0.638772	0.993324	2.11373	0.113389	0.297923	1.22393	0.796172	0.611832	1.22854	0.339254	0.968674	2.41845	0.0152485	1.25226	0.498524	1.57441	0.402271	0.0862839	3.56	0.895914	0.755584	0.27545	0.25777
OSMR	1.4925	1.54806	2.4933	2.01162	1.70912	1.3065	0.447906	1.22995	1.69083	1.01617	2.06453	1.21969	2.02361	1.95965	2.35755	2.10809	1.1865	3.34687	0.870424	1.49197	1.41142	4.1593	0.798653	1.88471	0.931588	1.34399	2.98334	0.90404	1.98396	1.53919	1.494	1.66684	1.16134	1.21465	3.76804	1.3602	2.35342	2.30244	0.984725	3.84183	2.10912	2.16857	1.34666	1.26585	1.24139	1.60655	1.90263	1.08148	0.984282
P2RX4	2.1151	1.82071	1.49675	2.24289	2.26256	2.10242	1.25709	1.88021	2.82658	1.84333	1.65668	2.05002	1.54903	1.66349	1.95833	1.74391	1.94353	2.18803	1.58536	1.87523	2.32412	1.74341	2.33306	1.88786	1.71095	2.37351	2.0753	1.27484	1.95677	1.54568	1.52756	3.00081	1.36757	1.84333	1.45866	1.97139	1.97615	1.6378	1.67071	1.94883	1.59553	2.71843	1.64188	1.67817	2.0514	1.91854	2.16211	1.71042	1.323
P2RX7	4.35046	4.2225	3.76183	5.33171	3.68439	4.96754	5.41661	5.40267	3.45923	4.85634	4.03647	4.87468	6.41775	5.16791	3.49945	4.64583	4.58091	3.34445	4.42576	5.07766	4.7094	3.32784	5.03965	4.69728	4.94681	4.05255	2.99346	4.66024	3.10805	4.96817	4.71955	3.56099	3.83439	4.40533	2.38142	5.76928	4.71418	4.61592	3.77292	2.26506	4.33991	4.2968	5.46809	5.00479	3.9483	3.40361	3.68439	6.11732	4.9726
P2RY2	0.0857734	0.0185538	0.924042	0.0110659	0.0492507	0.00387451	0.0111121	0.0263133	0.0953004	0.0867471	0.0295181	0.469118	0.101364	0.10192	0.132359	0.0314275	0.0290182	0.31061	0.00059888	0.0183239	0.0861458	0.251811	0.0299651	0.0228529	0.0193661	0.0475172	0.382095	0.0114064	0.241553	0.230409	0.00449305	0.0175334	0	0.188284	0.421506	0.00633771	0.0118697	0.0296685	0	0.60489	0.166456	0.823176	0.0398959	0.226741	0.0116563	0.0806595	0.00578243	0.00867659	0.30947
PCDH7	2.39276	0.76586	3.94419	2.19452	0.941618	2.57467	2.43786	2.84489	1.78346	2.27426	2.46209	3.55555	3.33474	3.69947	2.52104	1.98422	2.66432	1.34666	2.76377	2.87591	3.0639	2.6054	2.8793	2.93183	1.60859	3.04886	0.936197	2.92459	1.1308	3.22719	2.14973	2.17769	2.72875	2.34881	2.18311	3.41497	1.50078	3.18612	2.65408	2.16186	2.4542	4.04376	2.81906	3.61851	1.96632	3.56844	0.171689	2.8146	2.7088
PDE4B	4.16332	5.3789	4.86518	4.75579	4.23037	3.85037	4.35838	3.88054	3.83828	4.01391	4.01772	4.06688	5.9936	5.12412	4.00515	4.78898	3.48589	4.00364	4.31258	6.16003	4.09891	4.71474	3.07014	4.38136	5.45018	5.02505	5.17959	4.8097	3.01718	5.18549	4.5322	3.53664	4.16091	4.40441	5.19658	4.47894	4.21632	4.37561	2.749	4.16735	5.14768	4.1581	4.64945	4.13093	5.46089	4.65252	3.46701	3.65408	6.08504
PDPN	2.78178	1.90506	4.19215	1.9363	3.07784	2.20263	0.171169	2.17688	5.88212	1.61821	1.02516	2.92514	1.23522	2.57772	3.79839	3.03586	1.98475	5.79875	0.630455	1.29021	3.4131	4.54769	1.7299	1.06946	1.16578	3.24065	6.39164	1.43893	2.63422	1.85019	0.986175	3.50478	0.664677	1.49125	6.41975	2.12606	2.75621	1.32539	1.14556	6.72291	1.18131	3.43093	0.444221	1.01886	2.11885	1.40085	3.86682	1.71222	0.301051
PIK3R5	1.93048	1.15148	0.82147	2.15245	2.13973	2.06536	0.244773	1.70735	2.38437	0.960583	1.16735	1.59328	1.30507	1.94883	2.26611	1.79099	1.54093	2.29754	1.13241	0.986507	2.05084	2.37593	2.4515	1.78843	0.444611	1.95146	1.90921	0.657141	1.81149	0.795077	1.24737	2.23237	1.22697	1.3936	1.01072	2.32603	1.59225	2.19697	0.595138	2.32145	0.723657	3.17738	0.509906	0.889147	1.34666	1.04954	1.23833	0.924869	0.372374
PLAUR	1.09018	2.6021	1.02836	1.7694	2.00412	0.695327	1.2813	0.684015	1.64776	0.557127	1.09153	1.1308	0.750443	0.992204	1.52732	0.905201	0.959054	2.63451	0.4913	0.294247	1.33807	1.8961	0.957467	0.971735	0.890491	2.4933	1.96793	0.605507	2.40975	0.546732	0.694859	1.1865	0.771907	0.975578	2.13948	1.43617	1.35674	1.3359	0.665486	2.24342	2.34555	1.09474	0.807471	0.597795	2.29811	1.02295	1.57137	0.683539	0.511404
PROK2	0.0583992	0.186694	0.574062	0.272377	0.0505176	0	0.0044298	0.0107646	0.151974	0.015386	0.016684	0	0.0527692	0.0467144	0.0697197	0.103244	0.00864533	0.0370976	0.000489639	0.0984787	0.00207276	0.831616	0.00645131	0.00147179	0.00591428	0.0460907	0.140784	0.00970007	0.0060935	0.268103	0.0128528	0.141332	0.125612	0.224124	0.00300709	0.00871624	0.0258601	0.0926196	0.0662475	1.38742	0.777071	0.0111808	0.0213083	0.00924106	0.00720469	0.117701	0.0374908	0.0800251	0.154216
PSEN1	4.36858	3.82621	4.00933	3.93642	3.55877	3.70663	3.40119	3.73736	3.40119	4.67841	3.54788	4.40712	3.85215	3.78999	4.19742	4.23506	3.78964	4.05911	3.5092	4.38536	3.88886	3.12008	3.59334	3.27833	3.06812	3.80157	3.43403	2.95095	3.90345	4.68728	3.77571	3.80888	3.67005	4.58238	3.72463	4.08638	4.09735	3.80542	3.95196	3.50382	3.56942	3.96876	2.75455	4.1087	3.81944	3.72812	4.25987	3.29525	3.43588
PTAFR	3.47582	2.13168	2.14598	3.25794	4.28272	3.58071	0.416826	3.20127	3.10747	1.83014	2.2875	3.51141	1.73253	2.28834	3.32152	2.28723	3.53473	3.2497	2.3355	1.64033	3.86682	3.40391	3.61851	2.33635	1.45893	3.6471	3.8173	1.00519	3.19663	1.86838	1.67145	3.05849	1.69057	2.21265	1.3936	2.92206	3.28366	3.68134	1.59761	2.25368	1.33635	4.01201	0.732176	1.494	2.23344	2.3244	2.30001	1.33022	0.763784
PTGER2	0.0783692	0.164215	0.110154	0.271383	0.0746406	0.0112625	0.00934863	0.0366309	0.0532299	0.00390281	0.0403453	0.0138634	0.0374455	0.0383294	0.0902359	0.0018375	0.0119255	0.040023	0	0.147329	0.00895306	0.389376	0.0174295	0.386963	0.00740103	0.127968	0.332931	0.00588084	0.399234	0.0551936	0.00487116	0.023265	0.0084534	0.0275835	0.184723	0.0068099	0.00392524	0.30053	0.0123802	0.621397	0.0402833	0.00903108	0.0969937	0.178465	0.010364	0.158055	0.0153638	0.00411214	0.0539635
PTGER4	0.597795	1.02916	0.802026	1.26105	1.0548	0.578716	0.410565	0.0476537	1.85303	0.170935	0.773917	0.473506	0.623228	0.399407	0.717112	0.982672	0.292546	0.862059	0.141537	0.353723	1.41166	1.21949	0.283538	1.43077	0.279433	1.18692	1.08687	0.219459	1.77276	0.365264	0.381175	1.3053	0.186756	0.257685	0.537666	0.694859	0.683539	0.735338	0.244296	1.62209	0.516693	1.02836	0.391951	0.599854	0.558231	0.460121	0.393374	0.214657	0.437545
PTGIR	0.120502	0.348445	0.130975	0.0792261	0.155897	0.0561113	0.111908	0.0582784	0.326465	0.0881692	0.113998	0.121469	0.0951371	0.106759	0.0500964	0.0187362	0.140144	0.0250302	0.0256826	0.0247426	0.136067	0.0941655	0.154216	0.265801	0.196989	0.313559	0.363692	0.00620938	0.0891244	0.0862278	0.219188	0.31122	0.0153709	0.0942599	0.236691	0.220842	0.122801	0.0385125	0.0853936	0.702737	0.0295181	0.116934	0.277258	0.0592709	0.283718	0.0705403	0.11619	0.0589607	0.0759007
PTPRE	2.75592	2.27834	3.26	2.9285	2.9735	2.4837	3.65408	2.89612	2.6756	3.12922	3.14045	2.37133	3.68911	3.5405	3.44082	2.62542	3.4752	2.57	3.38922	4.32126	3.39625	3.00449	2.78815	3.06697	4.28359	3.27804	2.44109	3.30838	2.21753	3.35351	2.96053	2.56531	2.89947	3.21728	2.81122	3.35923	2.78845	3.45677	2.98053	2.57882	2.98869	3.07727	3.65273	4.48364	3.37734	3.08659	1.22854	3.32334	4.24762
PVR	2.59582	3.72293	3.55107	3.16149	2.49907	2.73847	2.83932	2.6362	3.74631	2.40073	2.74706	2.05215	2.59965	2.2718	2.85018	2.55578	3.07128	2.91245	2.94671	2.51358	2.69356	2.90905	2.85524	2.56148	2.67313	2.5158	2.76733	2.78759	2.88995	2.74042	2.74181	2.73331	2.10699	2.48181	3.7608	2.38898	2.88965	2.83349	2.36458	4.07038	3.41954	2.36402	2.3548	2.71044	2.769	2.73486	2.85184	2.36458	3.04775
RAF1	4.61991	5.03896	3.87655	4.73565	4.95995	5.09333	4.85288	4.88658	4.22912	4.68623	4.67219	4.38223	4.85811	4.58734	4.54671	4.72974	4.81196	4.20767	4.73837	4.68938	4.74106	4.44644	4.7062	4.81995	4.8188	4.46025	4.51443	4.52977	4.57296	4.32858	4.51874	4.21919	4.68203	4.2393	4.78567	4.49641	4.54963	4.93681	4.45656	4.16936	4.62902	4.58931	4.73189	5.02836	4.55493	4.31436	3.9695	4.5839	4.90041
RASGRP1	1.70527	0.902374	4.10089	1.32083	1.65521	2.21723	1.30317	1.92012	2.12793	1.82203	2.22427	3.40057	2.49356	2.73486	2.48615	1.59302	1.90819	0.924676	0.926127	2.84044	2.50178	1.57262	2.2267	0.575095	1.03776	2.79617	2.69717	2.25319	1.55129	2.54755	1.33544	1.62062	1.90921	2.21348	3.60706	1.7032	1.66505	2.62542	2.96952	3.51397	2.416	3.69145	0.740412	3.44269	0.529278	3.39073	3.41466	1.73198	2.31867
RELA	4.66854	4.87762	3.69314	4.74543	5.0995	4.68623	4.90524	4.66436	4.326	4.66645	4.76127	4.68832	4.35619	4.60838	4.99124	4.72327	4.48599	4.53705	4.65719	4.49354	5.11153	4.53414	4.94681	4.77733	5.01187	4.76616	4.7968	4.61791	5.55224	4.27383	4.92647	4.59734	4.66077	4.55882	4.50352	4.52643	4.82278	4.47381	4.64122	4.43452	4.81424	4.67372	4.78009	4.53025	5.46455	4.40079	5.0337	4.63307	4.67635
RGS1	3.41157	4.60439	4.80125	5.28334	2.93466	3.28012	3.06668	3.92351	4.9777	2.58046	4.27934	1.10522	4.69886	3.45422	4.44369	4.74272	2.33985	6.02771	0.870804	2.04044	2.88938	6.06858	4.48504	6.85316	1.67071	3.21986	5.34397	3.81549	3.2275	2.97039	3.51811	4.48882	3.07327	3.57941	4.41663	4.66957	2.49468	5.20936	0.259938	4.37386	2.40378	5.31453	2.01452	1.89979	4.93311	4.1091	3.44114	2.58981	2.24289
RGS16	1.47478	5.09473	3.63365	2.32547	3.02968	1.16894	0.573608	1.02516	2.87088	1.86677	1.59602	1.47262	1.12096	1.57948	2.25531	2.4081	1.17301	4.01543	2.63565	0.740092	2.41244	3.29525	1.8223	1.81358	1.48026	3.38285	2.57525	1.44955	3.3571	1.53183	1.28645	1.71591	1.73016	1.57214	4.81594	2.46373	2.78481	2.05268	0.949827	2.25075	0.777879	1.57414	0.813209	1.79889	3.72914	1.95992	1.99218	0.794559	0.81008
RHOG	6.34116	5.62804	5.13986	5.6529	5.93886	5.19064	3.82405	5.31453	5.90673	6.45207	5.18695	5.33171	4.3174	4.98221	5.36481	5.74662	5.38988	6.50998	4.31045	4.73945	5.34562	5.49181	5.38056	5.01715	5.07007	5.63936	5.84714	4.5443	5.35721	6.34311	5.40267	6.26506	4.96436	6.8121	4.83551	5.48257	5.93886	5.34643	5.47803	5.55518	4.05951	5.56196	4.78177	4.43955	5.86067	5.06538	4.92044	5.24653	3.88483
RIPK2	3.72018	3.46923	2.23773	3.8333	3.5264	4.14926	2.89779	3.99308	2.5901	3.73014	2.94277	4.41707	3.37369	3.03924	3.70966	4.11105	3.89399	2.81179	3.96837	3.42416	3.88958	2.7601	4.28359	4.04607	2.58924	3.28691	2.75901	2.77176	3.82621	2.73236	3.07896	3.49912	3.41373	2.80311	2.52786	4.03838	3.75184	4.31436	3.23303	2.25964	2.30513	5.07834	3.01999	2.70825	2.85018	3.62047	2.32222	3.0596	2.80422
RNF144B	1.80835	1.26036	1.67098	2.2143	1.943	1.69858	0.913156	1.98017	1.73897	0.931589	1.99797	2.05616	1.86574	1.67976	1.87997	1.147	1.90534	1.75924	1.25666	1.32059	1.50277	2.34881	1.73561	1.87865	0.936631	1.6007	1.83935	1.08814	1.89658	1.77355	1.69647	1.63544	0.935612	1.22064	1.33946	1.70293	1.39381	2.179	0.982072	2.39061	1.8549	2.50755	1.5833	1.50224	1.28394	1.75174	0.98449	1.31256	1.0324
ROS1	0.00349591	0.00146924	0.241354	0	0.00848592	0.011861	0.00182254	0.00382646	0.00403019	0.00193433	0.00597653	0.00930411	0.00279515	0	0.0596967	0.00373805	0.00151159	0.00296155	0.000180147	0.0121162	0	0.0026453	0	0	0	0.00671409	0.0153895	0.0777584	0.000825798	0.202195	0.00342403	0.00395218	0.0270078	0.0624378	0.00133877	0.00505985	0.00218291	0.0243852	0.0149644	0.00334301	0.00132945	0	0.00257592	0.00108788	0.00163302	0.0173883	0.00102945	0.00234235	0.000667802
RTP4	2.30661	1.61116	1.40942	2.10699	2.16291	1.53692	0.902961	1.51953	2.5656	1.72731	2.0546	2.32631	1.69509	1.85753	2.18965	1.63033	1.3199	2.74431	1.31097	1.74702	2.47086	3.75114	1.14866	2.52651	1.29822	2.69582	3.51844	1.29021	2.28265	1.9831	1.35291	2.79786	2.08468	2.27638	3.27092	2.79565	2.03638	2.52326	1.5688	2.4523	0.88054	2.36211	1.65112	1.39209	4.03801	2.12823	1.75068	1.30197	0.853461
SCARF1	1.94143	1.91985	1.67817	1.91137	2.08258	2.00712	1.41826	2.20346	1.77674	1.54723	2.20206	1.58172	1.91009	1.7814	1.13857	1.69311	2.20398	1.30983	1.83459	1.18322	2.30647	1.74624	2.25261	1.83435	2.16617	2.0386	2.01724	1.1007	1.74101	1.7551	2.17717	1.95804	1.60731	1.74912	2.19959	1.59964	1.77227	2.03988	1.78549	2.99039	2.24072	2.10964	2.02466	1.5404	2.82016	1.8123	1.83089	1.54495	1.69411
SCN1B	3.53699	2.16131	3.839	2.50514	2.73096	2.49907	1.44626	2.76596	2.16883	3.38132	2.18121	2.65879	3.70696	1.76235	2.37652	3.05113	2.53827	2.82154	2.21779	1.90475	2.59989	3.04549	3.16556	1.74677	2.75786	3.31822	2.52488	4.29125	2.08389	5.46358	2.91273	3.55779	1.7814	4.51683	1.54777	1.65215	2.84625	3.01999	3.52737	4.57596	4.27089	2.97039	1.98791	1.664	2.96304	4.59633	1.27033	2.67451	3.37127
SELE	0.00453446	0.0125742	0.138752	0.0493462	0.214257	0.00441276	0.0103035	0	0	0.00436692	0.0729163	0.0409933	0.00338097	0.0131122	0.00903108	0.00133422	0.00550881	0.0267323	0.000194345	0	0.0309441	0.00097348	0.00368362	0.00156214	0	2.85996	0.0548104	0.00488922	0.267583	0.0229127	0.00511805	0.00443326	0	0.0220635	0.0019838	0.00542524	0.00594895	0.00104812	0.0494726	0.0473588	0.00157531	0.00760977	0.00741783	0.0275583	0.13468	0.0106994	0.00617987	0.00615486	0.00881412
SELL	2.83932	1.30694	1.70861	6.36809	4.0059	4.11226	3.97771	4.62745	1.80462	2.22832	5.21686	8.33828	5.11926	8.53408	6.07157	1.842	3.84537	3.74183	5.00608	5.79758	4.08794	4.478	4.33294	1.32563	2.23344	4.23888	4.02109	3.68335	2.35291	4.104	5.37973	3.2988	6.76357	4.67946	0.73437	5.85088	2.428	6.00464	6.27732	3.4969	2.19986	6.84979	3.69078	5.57472	3.15976	5.45737	1.27799	6.65255	1.25035
SELENOS	4.16695	4.70779	3.65939	3.85499	4.23634	3.52737	3.56	3.44641	4.37782	4.22001	4.12737	3.60638	3.85392	4.21508	3.68944	4.14487	3.74249	4.10245	3.78093	3.96876	3.82263	4.26747	3.63069	3.83724	4.27213	4.04491	4.01084	3.9695	4.10206	3.8575	4.1553	4.63053	4.69626	4.19297	4.30572	4.54622	3.84537	3.79105	4.1337	4.5774	3.85536	3.72258	4.25186	3.93122	3.73841	4.02227	3.82441	3.87368	3.46729
SEMA4D	4.68203	2.63649	4.3642	3.45517	2.2759	2.98925	1.97909	3.02854	2.84015	5.18179	2.86949	3.37463	2.60676	2.65045	2.72347	4.66752	2.96108	4.01847	2.51193	2.7837	2.40017	3.79348	3.53602	2.15106	1.99507	2.17985	2.51804	2.62021	1.96099	5.27535	4.30789	3.64613	2.43571	4.96626	1.63291	4.30572	4.15491	2.29293	3.64613	2.5347	1.76599	3.25409	2.23046	2.54673	2.96276	3.08802	2.29811	3.57169	1.9363
SERPINE1	1.14333	5.04232	3.80087	4.29296	2.82855	0.843519	2.17473	0.966898	4.97834	1.35339	2.7934	0.562437	1.98847	2.42444	4.37604	1.77541	0.512786	6.5638	1.72004	0.805089	2.41736	4.42896	3.2237	4.10949	1.31565	2.23099	4.50782	1.03597	5.69251	1.96502	2.65907	1.28272	2.79255	2.45831	3.89472	3.91001	3.09986	1.89871	0.124444	4.26704	6.35088	1.86387	0.88054	1.44086	3.81198	1.16318	4.27595	1.27355	2.38084
SGMS2	1.14618	0.709521	1.06307	0.871989	0.380745	0.202674	0.225711	0.473302	0.789907	1.3199	0.60027	1.22581	0.530373	0.491542	0.439085	0.859031	0.374411	1.65397	0.4777	0.64195	0.380552	1.42469	0.272377	0.104628	0.354565	0.279009	0.620695	0.240434	2.09086	1.69159	0.756899	0.821312	0.475895	1.61953	0.827019	0.524101	0.727231	0.645059	0.759626	0.601747	0.410251	0.327461	0.189989	0.499383	0.385888	0.478721	0.675316	0.848952	0.357967
SLAMF1	0.00480187	0.0145764	0.0212886	0.136858	0.00676185	0.00322425	0	0.00803803	0.0172699	0.000907468	0.00583703	0.0125162	0.0387458	0.00583335	0.00759358	0.0024197	0.00437807	0.0113554	0.000333772	0.00544974	0.00919754	0.488308	0	0.00642713	0.016978	0.0445009	0.291706	0	0.301975	0.00281122	0.00937253	0.00474636	0	0.0402892	0.0916645	0.00553209	0.00116585	0.0446385	0.00572353	0.332032	0.000564975	0.00771093	0.00283569	0.00738544	0.00348893	0.160094	0.0020661	0.00126764	0.00138184
SLC11A2	3.60671	3.58267	4.02834	4.19537	2.96898	4.07506	4.2955	4.10284	3.21325	4.1601	4.2126	4.4575	4.46537	4.42852	4.16775	3.56524	3.86321	3.97397	3.9224	4.4575	3.89178	3.61168	3.86037	3.85858	3.9053	3.89143	3.05312	4.14968	3.69447	4.30357	3.99874	3.54469	3.99498	4.1525	3.24414	4.21797	3.47928	4.36944	3.95419	2.72822	3.96386	4.17663	3.85786	4.47989	3.79697	4.04837	3.70729	4.17136	3.67437
SLC1A2	5.66136	2.91781	8.44867	5.35799	5.14272	5.44838	6.27732	6.69165	5.68264	6.31511	6.66627	7.66563	7.31758	7.36339	6.20293	6.76655	5.68376	5.06192	5.85577	6.37774	6.04931	9.15125	5.79156	5.35799	5.58463	6.5638	7.29021	7.63126	3.71137	8.44867	6.26144	4.55882	6.84326	6.80597	6.11573	4.15769	5.34148	6.0835	7.10523	8.20593	8.12597	6.57226	5.8632	6.11573	5.78561	8.22866	5.55614	6.94295	7.34496
SLC28A2	0.0340665	0.0154705	0.0567718	0.00919291	0.107174	0.10537	0.109977	0.0709285	0.117522	0.116635	0.116934	0.0586748	0.0663169	0.00926808	0.00816066	0.062858	0.00481424	0.0105734	0.142707	0.068778	0.0479216	0.0850965	0.105608	0.0210598	0.115132	0.0511741	0.0423869	0.172009	0.0233637	0.0361076	0.179048	0.0552585	0.0411755	0.0857049	0.0370976	0.0909642	0.0323717	0.105895	0.214302	0.0111076	0.0331279	0.0153828	0.0489281	0.209538	0.134049	0.0846118	0.134049	0.130366	0.144461
SLC31A1	3.01576	3.93642	3.31435	3.44579	2.82128	2.96445	3.65576	3.27891	2.93128	2.77118	3.71475	3.7432	3.30272	4.47658	3.64055	3.34354	3.13497	3.87548	2.8471	3.71239	3.14731	4.6654	3.09369	2.59146	2.72377	3.52994	4.22496	3.25468	4.03415	3.37494	3.20799	2.5629	3.91621	2.84071	4.06883	3.52355	2.72152	3.17451	3.4128	3.80681	3.7956	3.66873	3.56165	3.75012	3.24355	3.52163	3.76875	3.58071	3.68675
SLC31A2	2.57248	1.63317	2.31057	2.12765	0.515397	0.845613	0.27361	1.01738	1.49223	3.03782	1.55181	1.8351	1.48246	1.34757	1.56398	2.48289	1.20151	2.11401	0.298109	1.8223	0.781343	1.6007	1.65575	0.423005	0.46516	0.719163	1.3962	0.582093	0.73408	3.20711	1.8842	1.38694	1.05911	2.94331	0.437545	2.02971	2.09513	0.798993	1.49451	0.838127	0.832512	1.40107	0.456571	1.17753	1.71979	1.48271	0.787394	1.6165	0.457105
SLC4A4	4.67427	2.07906	5.90147	5.55033	4.1557	5.67202	5.89495	6.06858	5.14768	5.66983	5.86448	6.97414	4.83087	7.60318	5.99911	5.65082	5.98941	3.95159	6.02479	5.84345	5.62097	7.02468	5.54737	3.23595	2.9408	5.72973	6.18291	6.00184	3.66403	5.54931	5.61177	4.16532	6.7516	5.35634	6.71431	5.92814	4.69254	5.69686	6.21483	6.64973	4.52305	7.52761	5.43602	5.70339	4.10519	6.4748	5.28736	6.32428	3.75869
SLC7A1	4.25439	4.93993	4.49493	4.94804	3.81909	4.89797	5.34479	4.98412	3.83688	3.95906	5.28333	4.9113	5.6057	5.90409	4.5501	4.5085	4.94681	3.61264	4.48504	5.53017	4.56478	3.7847	4.66957	4.87944	4.7094	4.82107	4.61791	5.14984	4.89919	4.8194	5.06261	3.42939	5.32844	4.19215	4.87645	5.38734	4.42439	4.9119	4.7634	4.41615	5.37973	5.38396	5.15559	5.54544	4.55347	4.7487	3.56974	4.78731	5.35799
SLC7A2	2.09386	2.2359	3.11548	1.99191	1.0178	2.99318	0.827562	1.60477	1.04826	1.37807	3.07099	5.34726	2.06804	4.05756	4.91309	1.28106	1.42515	4.57345	2.2916	2.06536	0.751615	4.25524	2.13599	2.416	1.94405	1.37779	1.7814	3.01351	1.80731	2.36077	1.45415	1.70085	3.94754	1.2121	1.96945	1.12011	2.27181	2.99405	2.07796	2.35888	2.06186	4.06804	1.90376	1.56093	1.57441	2.02413	0.275746	3.25737	1.90347
SPHK1	1.94167	1.71924	0.995905	0.932132	3.20739	0.819083	1.52781	1.15532	1.24663	1.35846	2.40408	0.632305	1.27429	1.08707	1.06393	3.27954	1.56149	2.69909	0.36579	1.27258	2.22212	0.923253	0.990268	1.0634	1.42858	2.44166	1.77902	0.462469	2.79035	0.941809	1.08131	2.78858	1.35078	1.98336	1.17904	1.448	2.65823	1.06867	1.60836	1.47783	1.57923	0.932535	0.874598	1.93023	2.5062	1.21058	0.782969	1.44778	1.07222
SRI	7.26796	5.89364	6.24211	6.92583	7.1656	7.62576	7.45107	7.63697	7.70108	6.22331	7.40667	7.46084	7.40667	7.14092	7.59761	6.66627	7.63697	6.79992	7.11324	7.71876	7.34496	8.1911	6.14238	7.44098	7.04336	7.10922	7.09749	7.58641	5.87962	6.44087	6.9919	6.6828	6.97768	6.69735	6.7516	6.63046	7.00255	6.71431	7.52238	7.71876	7.65986	7.13718	6.74278	7.04336	6.83081	7.31758	7.59193	7.60878	8.50499
STAB1	3.76391	2.55167	1.93153	4.07077	4.12257	4.07739	3.25883	3.93049	3.83404	2.17313	3.40057	2.86921	2.80369	2.8835	2.26561	3.78126	4.70778	1.87655	2.76784	2.24099	4.25653	3.74907	5.03171	5.32103	2.23993	3.63727	2.50671	1.99323	5.26672	1.8837	2.99125	4.75307	2.30407	2.52019	3.25615	3.58815	3.58718	4.29933	2.21238	4.84014	2.62294	4.61541	3.53505	3.26592	4.66752	2.71705	2.77931	2.51276	2.83516
TACR1	2.07983	0.140509	1.06522	0.548267	2.80202	0.429893	2.55001	1.27799	0.0286591	1.79208	3.57105	0.230035	3.05568	1.58661	1.24198	0.64149	0.310649	0.114021	0.314488	2.67755	1.30599	0.294519	0.710012	1.53818	1.29612	1.10503	0.599981	2.80255	2.36566	1.68409	0.620562	2.39742	1.86917	1.07411	0.0110155	0.841357	1.34546	1.82174	2.56428	0.132049	3.35954	1.59863	3.49025	1.34592	3.09916	2.70489	0.111531	0.412487	2.75873
TACR3	0.0713885	0.0451698	0.629508	0.140865	0.0640648	0.00537243	0.0106648	0.00996074	0.00931921	0.472426	0.0593964	0.300018	0.128614	0.122042	0.0278235	0.0433014	0.0204488	0.244889	0.000727771	0.145548	0.00292624	0.0115677	0.0195653	0	0.0152713	0.196119	0.00934405	0.253433	0.00690484	0.661687	0.118822	0.0553152	0.344299	0.338039	0.0017195	0.0291225	0.0827272	0.0200411	0.0970025	0	0.145011	0.0858642	0.0147326	0.0133533	0.0246526	0.115308	0.00510569	0.0522581	0.382286
TAPBP	5.38228	4.89135	4.73135	4.94367	5.5817	5.0995	4.97131	5.00935	5.6383	5.73425	5.66348	4.4959	4.7706	5.15206	5.04232	5.04167	4.96373	5.78802	5.12704	4.19052	5.41055	5.08721	5.19582	5.49365	4.79457	5.73314	5.87334	5.21086	5.80117	4.56623	5.00673	5.53681	5.27301	5.29454	5.89757	5.96727	5.35799	4.87703	5.2101	6.14561	5.05651	5.40187	5.48629	4.59783	6.09724	4.93011	4.90646	5.08992	4.41663
TIMP1	3.48278	6.43424	5.56596	3.03274	6.91551	1.48552	2.18871	2.09274	7.65986	2.93155	3.58136	1.99558	3.4812	2.69688	3.94791	2.64715	2.21104	6.52279	1.07434	2.49686	2.84489	6.3354	2.0986	3.5733	3.94086	4.93073	6.80597	1.89979	4.46212	3.58685	2.70294	3.81342	2.08312	3.57298	8.35419	3.70966	3.17364	5.76484	2.11751	8.36241	4.13056	2.83101	3.52386	2.61226	6.07605	3.03727	4.56719	2.03158	2.64715
TLR1	1.31097	1.04811	1.40845	1.52707	2.04766	1.8328	0.164956	1.12868	1.03521	0.296297	1.01294	1.87177	0.949107	1.2121	2.06398	1.48622	1.34902	1.76087	0.972279	0.928251	1.78945	2.65352	1.67717	1.40965	0.561865	1.85303	2.09834	0.495859	2.57248	0.818512	0.536916	1.09756	0.544767	0.761715	0.853171	1.68464	1.08639	2.28265	0.48086	1.21058	0.717276	2.55578	0.497836	1.00344	0.87419	0.961966	2.11428	0.490543	0.548916
TLR2	2.77147	1.72686	1.45148	3.06639	2.87227	2.48454	0.781343	2.29649	3.57717	1.08833	1.92732	1.91615	2.13839	2.40266	3.70696	3.23447	2.0656	3.9184	1.51174	1.8473	2.67173	4.08519	2.58352	3.55011	0.81448	2.26357	2.98417	1.11474	3.15599	1.51422	1.59072	3.77223	2.68807	1.71016	1.83777	3.99194	1.94638	3.73496	0.554464	2.695	1.41572	4.51969	1.17513	1.59377	2.04576	1.70113	1.97096	1.45989	0.589394
TLR3	1.55939	1.23327	1.16804	1.3517	1.22511	1.32588	0.406784	1.11643	2.04711	0.653502	0.858372	1.67196	1.04766	1.71691	1.95173	1.41654	1.1188	1.80409	0.919706	1.12121	1.28485	3.01547	1.53207	1.10202	0.301682	1.54596	2.36941	0.435629	2.05915	0.892582	0.761715	1.30833	1.32015	1.15587	1.8916	2.10617	0.924869	1.68436	0.824374	1.90102	0.810273	2.99433	0.380181	0.762531	1.59123	1.27898	0.884897	1.08449	0.271968
TNFAIP6	0.635063	2.53415	2.6538	0.507274	0.477351	0.11153	0.358933	0.852777	3.07214	1.90806	0.68052	0.746361	0.574062	0.125351	0.71325	1.05955	0.268415	2.05292	0.10157	0.756752	0.237679	3.01094	0.41481	0.418927	0.794559	0.200083	3.94679	0.442571	0.969059	1.59964	0.821312	0.911304	0.472288	1.48175	2.30189	2.36995	1.18218	0.190348	1.09565	3.7691	0.344745	0.276467	0.169745	0.607477	0.465535	1.00769	0.23183	0.409786	0.377472
TNFRSF1B	4.38581	3.63955	2.66123	4.15008	4.74106	4.02302	2.04419	3.99194	3.92901	2.36784	3.58103	3.57038	3.03132	3.62834	4.32774	3.95943	3.83724	4.36107	3.10631	2.20693	4.48883	4.38628	4.48645	4.56911	2.4523	4.72222	4.16896	2.22266	4.68051	2.92151	3.56165	4.79345	2.86278	3.25883	3.29942	4.04299	4.04723	4.50497	2.2143	4.44598	3.05624	4.7717	3.02237	2.74095	4.35442	3.26472	3.17138	2.4269	2.39963
TNFRSF9	0.00486467	0.00520478	0.00159879	0.0347283	0.0192868	0.0070236	0.00448716	0.0127388	0.00786575	0.00499229	0.0788774	0.00873735	0.039826	0.0433737	0.026646	0.000821996	0.0134295	0.0634966	0.000502039	0.0262924	0.00628539	0.159215	0.00425562	0.051596	0.0603316	0.00870433	0.101098	0.00219583	0.406178	0.00334682	0.0112014	0.00965753	0.00413255	0.0370583	0.0180643	0.0170277	0.00137309	0.0128676	0	0.11133	0.0726864	0.012833	0.115259	0.00947457	0.00616243	0.0339786	0.00143363	0.0162281	0.0474591
TNFSF10	1.89186	0.80599	2.35342	1.82071	2.88014	1.264	0.921721	1.83909	1.44701	0.606151	1.31636	2.1027	1.45368	1.40353	1.39523	1.0193	1.85621	1.44185	1.00967	1.22603	2.12633	3.04434	0.649984	2.09413	2.16669	2.87591	3.79944	0.948121	2.68893	2.75956	0.98087	0.917758	0.313038	1.35628	1.78165	1.91854	1.20621	2.62682	2.38437	2.74816	1.1936	1.8818	2.01511	0.825658	2.03158	2.21292	1.13988	1.17772	1.87071
TNFSF15	0.0844537	0.02918	0.0842723	0.0323663	0.0105075	0.0276494	0.0157073	0.0440586	0.0625037	0.000955162	0.0114361	0.0815999	0.00617444	0.0270662	0.00381084	0.00695272	0.0122735	0.00423502	0.000275764	0.00557796	0.160456	0.0875463	0.0444763	0.00733723	0.0170828	0.194259	0.0566483	0.0144602	0.040453	0.00396505	0.013258	0.012485	0.00447037	0.0208786	0.0170586	0.0111622	0.00215999	0.000159667	0.0148731	0.08962	0.000496963	0.100484	0.00454461	0.00955037	0.00543312	0.0302237	0.00298868	0.0140479	0.00230044
TNFSF9	1.10934	1.72459	1.83856	0.962473	0.439933	0.259308	0.467483	0.297601	0.423814	1.94327	0.529165	0.66714	1.25612	0.296364	0.710012	0.504745	0.225167	0.71976	0.141787	0.263777	0.0905488	0.186241	0.324983	0.692452	0.88738	0.943645	0.361131	1.03176	0.394716	1.56554	0.702487	0.712077	0.24391	1.89843	0.127613	1.56731	0.590446	0.60687	0.870999	0.19536	1.51496	0.449273	1.39945	0.243038	1.07729	1.35236	0.142026	0.958626	0.96212
TPBG	0.535548	0.335124	0.946315	0.244557	1.79364	0.0536617	0.2754	0.185883	0.209381	0.18583	0.276125	0.476522	0.462925	0.736004	0.457492	0.300307	0.0959038	0.914964	0.0064171	0.906123	0.113616	0.535205	0.375862	0.0507267	0.0917935	0.725853	1.74754	1.63291	3.00839	1.29354	0.573608	0.394334	0.718882	0.989686	1.11474	0.609202	0.472183	0.315872	1.09153	0.795978	0.171745	0.194415	0.304379	0.642077	0.227811	1.41216	0.474287	0.437215	0.218799
VIP	0.362378	0.281061	3.48528	0.277889	0.856988	0.152456	0.251773	0.411322	0.173468	0.408908	0.517552	0.421294	1.41399	0.330641	0.594838	0.655305	0.0940562	1.01399	0.225907	0.769915	0.602901	0.2373	0.0633264	0.187209	0.648468	2.32711	0.143744	2.18036	0.00226297	2.26151	0.172358	0.441563	0.67367	1.60859	0.525205	0.13246	0.352023	0.67576	1.1145	0.179323	1.45315	0.298988	0.250698	0.60489	0.658914	2.53321	0.433012	0.393564	1.6907
[truncated: 480 more columns]
