# Supplementary material for: Comprehensive Analysis of Inflammatory Response–Related Genes, and Prognosis and Immune Infiltration in Patients With Low-Grade Glioma
Source: Front Pharmacol. 2021 Oct 12;12:748993. doi: 10.3389/fphar.2021.748993 (PMC8545815; doi:10.3389/fphar.2021.748993)
Supplement: Supplementary file 2 [file Table3.XLSX]

## Sheet: Sheet1
Drug name
METHOTREXATE
6-THIOGUANINE
6-MERCAPTOPURINE
Nitrogen mustard
Allopurinol
Actinomycin D
Chlorambucil
Thiotepa
Melphalan
Triethylenemelamine
Dromostanolone Propionate
Acrichine
Fluorouracil
Nandrolone phenpropionate
TESTOLACTONE
Mithramycin
Pipobroman
Cyclophosphamide
Mitomycin
Floxuridine
Hydroxyurea
Uracil mustard
Dexamethasone Decadron
Mitotane
DACARBAZINE
Vinblastine
Acetalax
Cytarabine
Vincristine
Megestrol acetate
tfdu
Procarbazine
Lomustine
Daunorubicin
Daunorubicin
STREPTOZOCIN
Calusterone
Estramustine
Vinblastine
Fluphenazine
Arsenic trioxide
AZACITIDINE
Cladribine
Mithramycin
Asparaginase
Ifosfamide
Acetalax
Fludarabine
Cisplatin
Isotretinoin
Teniposide
Doxorubicin
Fludarabine
Bleomycin
Paclitaxel
DECITABINE
Mitomycin
Bendamustine
Etoposide
Homoharringtonine
Mithramycin
Tegafur
Parthenolide
Dexrazoxane
Tamoxifen
PENTOSTATIN
RAPAMYCIN
Carboplatin
Valrubicin
Idarubicin
Epirubicin
Oxaliplatin
MITOXANTRONE
Cytarabine
Mitoxantrone
Fludarabine
Imiquimod
Carmustine
Mithramycin
Rapamycin
Clofarabine
Vinorelbine
Topotecan
Gemcitabine
Bisacodyl, active ingredient of Viraplex
Irinotecan
Docetaxel
Depsipeptide
Simvastatin
Raltitrexed
Midostaurin
7-Ethyl-10-hydroxycamptothecin
Bortezomib
Irofulven
Temsirolimus
Denileukin Diftitox Ontak
Pemetrexed
Vorinostat
Estramustine
Arsenic trioxide
Eribulin mesilate
Gefitinib
Erlotinib
Fulvestrant
Celecoxib
Zoledronate
Belinostat
Lapatinib
Irinotecan
Dasatinib
Everolimus
Pazopanib
Selumetinib
Imatinib
Lapatinib
Nelfinavir
Nilotinib
Olaparib
Ixabepilone
Raloxifene
Abiraterone
Abiraterone
Sunitinib
Afatinib
Pazopanib
Olaparib
Depsipeptide
pralatrexate
Pemetrexed
Bosutinib
Vismodegib
Actinomycin D
Mitomycin
Lenvatinib
Nelarabine
Crizotinib
DAUNORUBICIN
DIGOXIN
ETHINYL ESTRADIOL
Fluorouracil
Nitrogen mustard
Melphalan
6-Thioguanine
TYROTHRICIN
Vinblastine
Cabozantinib
Neratinib
Axitinib
Etoposide
Azacitidine
Floxuridine
tepotinib
Trametinib
Palbociclib
Carfilzomib
Homoharringtonine
Ixazomib citrate
Teniposide
Ponatinib
Bleomycin
Paclitaxel
Rapamycin
Teniposide
Simvastatin
Belinostat
Doxorubicin
Vincristine
Pipamperone
Epirubicin
Idelalisib
Topotecan
ARSENIC TRIOXIDE
6-Mercaptopurine
Docetaxel
Vorinostat
Gefitinib
Clofarabine
Dasatinib
Irinotecan
VINORELBINE
Copanlisib
Vandetanib
Cabozantinib
Panobinostat
brigatinib
Sonidegib
Sonidegib
Vemurafenib
Ibrutinib
Alectinib
ARRY-162
Dabrafenib
Alectinib
BMN-673
Bosutinib
Dacomitinib
ABT-199
BMN-673
Cobimetinib (isomer 1)
Cobimetinib (isomer 1)
LY-2835219
IPI-145
NMS-E628
LDK-378
LDK-378
Encorafenib
Cobimetinib (isomer 1)
LEE-011
Osimertinib
PF-06463922
JNJ-42756493
LOXO-101
brigatinib
gilteritinib
Acalabrutinib
Sulfatinib
umbralisib
Copanlisib
