# Supplementary material for: Comprehensive Analysis of Inflammatory Response–Related Genes, and Prognosis and Immune Infiltration in Patients With Low-Grade Glioma
Source: Front Pharmacol. 2021 Oct 12;12:748993. doi: 10.3389/fphar.2021.748993 (PMC8545815; doi:10.3389/fphar.2021.748993)
Supplement: Supplementary file 4 [file Table9.XLSX]

## Sheet: Sheet1
#1.2
4	529
NAME	Description	TCGA.CS.5397.01A.01R.1896.07	TCGA.DU.8163.01A.11R.2256.07	TCGA.QH.A6CW.01A.11R.A32Q.07	TCGA.E1.A7Z6.01A.11R.A34R.07	TCGA.S9.A6TS.01A.12R.A33Z.07	TCGA.FG.5965.02A.11R.A29R.07	TCGA.S9.A89V.01A.11R.A36H.07	TCGA.TM.A7C5.01A.11R.A32Q.07	TCGA.DH.A7US.01A.11R.A33Z.07	TCGA.DU.5852.01A.11R.1708.07	TCGA.FG.5963.02A.12R.A29R.07	TCGA.DU.7007.01A.11R.2027.07	TCGA.DB.A64X.01A.11R.A29R.07	TCGA.DH.A669.02A.11R.A31N.07	TCGA.DU.5870.02A.12R.A36H.07	TCGA.CS.4943.01A.01R.1470.07	TCGA.HT.7607.01A.11R.2090.07	TCGA.VV.A86M.01A.11R.A36H.07	TCGA.HT.7884.01B.11R.2403.07	TCGA.DU.A7TB.01A.11R.A33Z.07	TCGA.HT.7485.01A.11R.2027.07	TCGA.HT.A5R7.01A.11R.A28M.07	TCGA.FG.6690.01A.11R.1896.07	TCGA.FG.8182.01A.11R.2256.07	TCGA.HT.7881.01A.11R.2403.07	TCGA.DB.5277.01A.01R.1470.07	TCGA.VM.A8CH.01A.12R.A36H.07	TCGA.P5.A72Z.01A.11R.A32Q.07	TCGA.FG.8191.01A.11R.2256.07	TCGA.FG.7641.01B.11R.2256.07	TCGA.DU.A7TI.01A.11R.A33Z.07	TCGA.HT.8110.01A.11R.2404.07	TCGA.HT.A5R5.01A.11R.A28M.07	TCGA.S9.A6WP.01A.12R.A34F.07	TCGA.P5.A781.01A.11R.A32Q.07	TCGA.FG.8185.01A.11R.2256.07	TCGA.E1.5307.01A.01R.1896.07	TCGA.DU.7013.01A.11R.2027.07	TCGA.DU.6399.01A.12R.1708.07	TCGA.HT.7611.01A.11R.2403.07	TCGA.DB.A4XA.01A.11R.A26U.07	TCGA.HT.A5R9.01A.11R.A28M.07	TCGA.DB.A4XC.01A.11R.A26U.07	TCGA.E1.5318.01A.01R.1470.07	TCGA.DU.6402.01A.11R.1708.07	TCGA.WY.A85D.01A.11R.A36H.07	TCGA.FG.5963.01A.11R.1708.07	TCGA.DU.7309.01A.11R.2090.07
StromalScore	StromalScore	-384.111	-542.927	-881.24	-918.759	-932.103	-650.965	-712.629	-1320.39	-1201.38	-252.299	-300.517	122.431	-1113.69	-965.705	-1378.57	-847.44	-855.084	-922.556	-1239.92	-1063.02	-806.502	-1057.4	-736.031	-805.594	-1379.41	-1032.38	-756.457	-1518.15	-612.852	-1541.99	-654.089	-97.0661	-416.281	-951.475	-1087.04	-1182.21	-1041.79	-730.316	-522.94	-627.857	-823.716	-1181.37	-880.918	-774.774	-161.016	-978.87	-125.255	-726.709
ImmuneScore	ImmuneScore	46.2618	522.403	167.311	-194.436	-0.589077	239.705	5.81014	-813.028	-519.51	417.384	-665.673	689.191	-455.54	-84.0252	-670.058	-104.082	-623.643	277.814	-821.535	-683.983	-117.801	-623.691	273.382	220.355	-1193.38	-721.898	273.095	-1024.97	232.812	-1341.62	483.117	1460.06	558.742	154.385	-627.796	-422.358	-111.179	80.266	315.618	126.838	-56.072	-886.028	150.374	-501.83	882.726	53.5545	1137.06	-399.877
ESTIMATEScore	ESTIMATEScore	-337.849	-20.5237	-713.929	-1113.2	-932.692	-411.26	-706.819	-2133.42	-1720.89	165.085	-966.191	811.623	-1569.23	-1049.73	-2048.63	-951.522	-1478.73	-644.742	-2061.45	-1747	-924.303	-1681.09	-462.649	-585.239	-2572.79	-1754.27	-483.362	-2543.12	-380.04	-2883.61	-170.972	1363	142.461	-797.09	-1714.83	-1604.57	-1152.97	-650.05	-207.322	-501.019	-879.788	-2067.4	-730.544	-1276.6	721.709	-925.316	1011.8	-1126.59
TumorPurity	TumorPurity	0.849692	0.824219	0.877491	0.904076	0.892437	0.855325	0.87699	0.95772	0.938554	0.808487	0.894644	0.74908	0.930639	0.900056	0.954065	0.89368	0.925695	0.872575	0.954627	0.93987	0.89188	0.936521	0.859208	0.868275	0.974271	0.940234	0.86076	0.97328	0.852941	0.983537	0.836523	0.693069	0.810437	0.88328	0.938247	0.932524	0.906556	0.872956	0.839434	0.862077	0.888906	0.954887	0.878658	0.914066	0.757758	0.891948	0.729293	0.904915
[truncated: 481 more columns]
