# Supplementary material for: Comprehensive Analysis of Inflammatory Response–Related Genes, and Prognosis and Immune Infiltration in Patients With Low-Grade Glioma
Source: Front Pharmacol. 2021 Oct 12;12:748993. doi: 10.3389/fphar.2021.748993 (PMC8545815; doi:10.3389/fphar.2021.748993)
Supplement: Supplementary file 5 [file Table6.XLSX]

## Sheet: Sheet1
id	TCGA-CS-5397-01A-01R-1896-07	TCGA-DU-8163-01A-11R-2256-07	TCGA-QH-A6CW-01A-11R-A32Q-07	TCGA-E1-A7Z6-01A-11R-A34R-07	TCGA-S9-A6TS-01A-12R-A33Z-07	TCGA-FG-5965-02A-11R-A29R-07	TCGA-S9-A89V-01A-11R-A36H-07	TCGA-TM-A7C5-01A-11R-A32Q-07	TCGA-DH-A7US-01A-11R-A33Z-07	TCGA-DU-5852-01A-11R-1708-07	TCGA-FG-5963-02A-12R-A29R-07	TCGA-DU-7007-01A-11R-2027-07	TCGA-DB-A64X-01A-11R-A29R-07	TCGA-DH-A669-02A-11R-A31N-07	TCGA-DU-5870-02A-12R-A36H-07	TCGA-CS-4943-01A-01R-1470-07	TCGA-HT-7607-01A-11R-2090-07	TCGA-VV-A86M-01A-11R-A36H-07	TCGA-HT-7884-01B-11R-2403-07	TCGA-DU-A7TB-01A-11R-A33Z-07	TCGA-HT-7485-01A-11R-2027-07	TCGA-HT-A5R7-01A-11R-A28M-07	TCGA-FG-6690-01A-11R-1896-07	TCGA-FG-8182-01A-11R-2256-07	TCGA-HT-7881-01A-11R-2403-07	TCGA-DB-5277-01A-01R-1470-07	TCGA-VM-A8CH-01A-12R-A36H-07	TCGA-P5-A72Z-01A-11R-A32Q-07	TCGA-FG-8191-01A-11R-2256-07	TCGA-FG-7641-01B-11R-2256-07	TCGA-DU-A7TI-01A-11R-A33Z-07	TCGA-HT-8110-01A-11R-2404-07	TCGA-HT-A5R5-01A-11R-A28M-07	TCGA-S9-A6WP-01A-12R-A34F-07	TCGA-P5-A781-01A-11R-A32Q-07	TCGA-FG-8185-01A-11R-2256-07	TCGA-E1-5307-01A-01R-1896-07	TCGA-DU-7013-01A-11R-2027-07	TCGA-DU-6399-01A-12R-1708-07	TCGA-HT-7611-01A-11R-2403-07	TCGA-DB-A4XA-01A-11R-A26U-07	TCGA-HT-A5R9-01A-11R-A28M-07	TCGA-DB-A4XC-01A-11R-A26U-07	TCGA-E1-5318-01A-01R-1470-07	TCGA-DU-6402-01A-11R-1708-07	TCGA-WY-A85D-01A-11R-A36H-07	TCGA-FG-5963-01A-11R-1708-07	TCGA-DU-7309-01A-11R-2090-07	TCGA-DH-A66F-01A-11R-A29R-07
aDCs	0.603972	0.593701	0.678564	0.633642	0.593884	0.641253	0.597954	0.603761	0.592325	0.635521	0.699085	0.569077	0.621466	0.630679	0.653649	0.622932	0.661495	0.559606	0.558834	0.539914	0.59711	0.592334	0.590389	0.603246	0.540556	0.558964	0.554625	0.624118	0.709627	0.568952	0.707878	0.645796	0.690798	0.645299	0.593123	0.622514	0.59576	0.675927	0.569245	0.578235	0.633934	0.564367	0.566122	0.554835	0.618055	0.603447	0.752603	0.619511	0.671653
APC_co_inhibition	0.792505	0.778345	0.740197	0.787672	0.736379	0.70582	0.750988	0.632547	0.688276	0.778403	0.598363	0.75961	0.694007	0.739783	0.620286	0.718885	0.711941	0.752058	0.677412	0.649881	0.795064	0.710266	0.763263	0.749911	0.670473	0.678918	0.745631	0.614506	0.787135	0.602995	0.793284	0.831029	0.807908	0.743523	0.70268	0.68355	0.754558	0.79502	0.776816	0.778352	0.727524	0.624326	0.731213	0.710249	0.87931	0.753049	0.811999	0.724602	0.650743
APC_co_stimulation	0.647728	0.599276	0.626979	0.526206	0.548372	0.643168	0.5656	0.546357	0.559274	0.650589	0.547091	0.608652	0.549147	0.602231	0.538672	0.577308	0.574212	0.58028	0.519357	0.565525	0.573556	0.576909	0.567985	0.589297	0.551761	0.583744	0.549558	0.522237	0.646897	0.50364	0.604055	0.643216	0.643315	0.592485	0.561795	0.530624	0.547756	0.600175	0.556527	0.61967	0.590214	0.543325	0.556035	0.587043	0.699958	0.567231	0.675183	0.562587	0.535244
B_cells	0.505528	0.553391	0.556707	0.582292	0.535822	0.545248	0.524515	0.575558	0.473022	0.570799	0.547095	0.604313	0.521644	0.569912	0.53876	0.525364	0.557182	0.516259	0.545546	0.550499	0.604277	0.548214	0.569586	0.519567	0.52021	0.553947	0.564359	0.557557	0.568548	0.528635	0.519168	0.616126	0.5569	0.562568	0.503905	0.527149	0.519408	0.567795	0.564201	0.564761	0.541973	0.590175	0.519009	0.552637	0.562854	0.592583	0.586338	0.48196	0.539901
CCR	0.60217	0.605532	0.608146	0.574817	0.577627	0.610252	0.58587	0.570674	0.569457	0.616913	0.589112	0.626539	0.574187	0.597202	0.577671	0.584907	0.590219	0.58196	0.556004	0.558261	0.584431	0.576447	0.592193	0.586162	0.559091	0.578799	0.588139	0.549426	0.620082	0.54033	0.611558	0.628449	0.637375	0.596921	0.575738	0.574528	0.571986	0.596385	0.591864	0.59765	0.601785	0.573783	0.591146	0.574405	0.644917	0.586654	0.623154	0.596055	0.581718
CD8+_T_cells	0.676523	0.578188	0.537064	0.455496	0.491353	0.691705	0.678087	0.58364	0.50742	0.647043	0.753339	0.717276	0.561854	0.515525	0.577921	0.543771	0.698618	0.59767	0.465288	0.511802	0.54266	0.670002	0.606125	0.561216	0.681851	0.576892	0.548688	0.475945	0.636778	0.628035	0.589277	0.623611	0.635708	0.621863	0.587939	0.515402	0.605673	0.828798	0.610548	0.611001	0.64871	0.604438	0.614765	0.451958	0.777409	0.463149	0.759429	0.675062	0.533917
Check-point	0.601138	0.620915	0.606969	0.548103	0.579081	0.630002	0.586943	0.57389	0.568349	0.643385	0.557848	0.637308	0.558443	0.632088	0.565314	0.585949	0.57295	0.572174	0.539731	0.548048	0.587496	0.578104	0.596302	0.568288	0.544613	0.585478	0.568511	0.540114	0.611613	0.51487	0.621339	0.652914	0.621931	0.607923	0.564452	0.567674	0.567362	0.624133	0.591026	0.604148	0.594917	0.564766	0.584538	0.551884	0.674861	0.572377	0.656209	0.567228	0.562884
Cytolytic_activity	0.622144	0.670083	0.564119	0.497365	0.552723	0.677351	0.631046	0.620976	0.54922	0.680836	0.646059	0.756707	0.582162	0.703968	0.644057	0.644393	0.615236	0.725314	0.423779	0.508399	0.533477	0.550678	0.664144	0.548508	0.55242	0.634745	0.532738	0.660471	0.611206	0.393337	0.524323	0.718202	0.569113	0.713019	0.557468	0.505852	0.34047	0.685517	0.649071	0.614507	0.678958	0.708222	0.583277	0.642944	0.85772	0.50121	0.747072	0.554614	0.551396
DCs	0.431766	0.545281	0.505976	0.492247	0.472137	0.58759	0.359274	0.507069	0.527692	0.512773	0.357347	0.593087	0.595011	0.583116	0.522306	0.377603	0.451126	0.50182	0.459721	0.377186	0.558654	0.381704	0.463088	0.564304	0.425643	0.558319	0.512313	0.469594	0.577593	0.445571	0.493165	0.54984	0.62157	0.571762	0.476018	0.461849	0.459806	0.503863	0.464724	0.517053	0.537988	0.447309	0.567467	0.467454	0.593748	0.541543	0.539994	0.385217	0.539303
HLA	0.87145	0.835041	0.838182	0.797456	0.84153	0.892307	0.865194	0.806848	0.838066	0.8992	0.855569	0.899029	0.84029	0.889874	0.823452	0.848112	0.843018	0.872934	0.727976	0.820118	0.866748	0.844557	0.839858	0.800739	0.756637	0.831657	0.870924	0.82045	0.857903	0.725997	0.8519	0.935152	0.893301	0.875012	0.807529	0.841444	0.822585	0.883246	0.873593	0.849609	0.880742	0.779032	0.819154	0.835423	0.87857	0.7791	0.926771	0.803342	0.809088
iDCs	0.213708	0.27706	0.41575	0.0712221	0.447109	0.544003	0.331704	0.408335	0.242419	0.423857	0.408052	0.41583	0.216819	0.329853	0.448081	0.288903	0.181806	0.469414	0.201253	0.248007	0.4096	0.373841	0.21793	0.231951	0.163272	0.392128	0.428318	0.228711	0.443467	0.336012	0.21506	0.378407	0.288455	0.389377	0.0641246	0.416324	0.392051	0.488783	0.199604	0.242823	0.392236	0.0911466	0.211094	0.0983058	0.475916	0.0867646	0.407495	0.356629	0.221607
Inflammation-promoting	0.592393	0.58041	0.506778	0.518676	0.562134	0.640606	0.560543	0.627844	0.545614	0.640501	0.611264	0.662423	0.579468	0.669408	0.599214	0.588534	0.596696	0.594882	0.484388	0.532275	0.583804	0.558496	0.561625	0.534115	0.548121	0.571329	0.524356	0.596571	0.594509	0.462467	0.619901	0.6743	0.621584	0.624737	0.576488	0.546343	0.531162	0.661208	0.573585	0.598259	0.623822	0.579138	0.586858	0.581305	0.707935	0.543073	0.692929	0.532374	0.556457
Macrophages	0.759539	0.709404	0.712812	0.695471	0.738433	0.771443	0.695268	0.720049	0.693758	0.819477	0.723337	0.777234	0.655413	0.760447	0.694612	0.731511	0.714436	0.715792	0.673034	0.703136	0.734182	0.691041	0.741825	0.710401	0.624464	0.720434	0.706642	0.648344	0.717208	0.678869	0.709496	0.806456	0.746751	0.742144	0.680046	0.670332	0.697809	0.803858	0.713514	0.727268	0.749113	0.661278	0.725393	0.692946	0.801072	0.694633	0.79701	0.709071	0.729302
Mast_cells	0.365657	0.476997	0.438204	0.28935	0.379053	0.298587	0.320462	0.448002	0.335424	0.341223	0.319795	0.402273	0.436701	0.361622	0.294322	0.372916	0.382092	0.434533	0.426358	0.30206	0.403816	0.30192	0.36915	0.33655	0.277509	0.427351	0.535648	0.461788	0.333718	0.357534	0.335171	0.329777	0.371122	0.311627	0.289095	0.391616	0.411364	0.422091	0.339815	0.379532	0.337792	0.513545	0.358559	0.462326	0.36215	0.406238	0.355418	0.396354	0.373604
MHC_class_I	0.960625	0.969112	0.966765	0.964202	0.968709	0.984619	0.9712	0.958978	0.972258	0.981048	0.969425	0.979083	0.975764	0.989142	0.979866	0.95405	0.960965	0.953617	0.959828	0.96771	0.971114	0.974444	0.966935	0.951703	0.961664	0.961444	0.981922	0.983285	0.962131	0.957262	0.988471	0.987322	0.989667	0.969201	0.974548	0.983991	0.95459	0.970533	0.97808	0.979773	0.97533	0.956306	0.973399	0.961684	0.989767	0.964714	0.982157	0.960649	0.980093
Neutrophils	0.710732	0.754139	0.740911	0.753707	0.741065	0.696839	0.727421	0.70314	0.719227	0.746452	0.720669	0.740371	0.73644	0.697916	0.71949	0.724977	0.731763	0.728372	0.73011	0.704591	0.760809	0.703089	0.763414	0.769859	0.701126	0.72093	0.71879	0.657129	0.762848	0.713384	0.769526	0.80539	0.772976	0.740246	0.732939	0.725057	0.745676	0.708328	0.771994	0.756731	0.743482	0.750247	0.766156	0.703968	0.754766	0.753216	0.748957	0.775826	0.714986
NK_cells	0.448072	0.531537	0.495276	0.41846	0.544282	0.59533	0.582614	0.610888	0.551637	0.5505	0.499783	0.506646	0.541695	0.517485	0.679625	0.601707	0.450208	0.543779	0.489041	0.594219	0.515277	0.494993	0.529627	0.590181	0.508198	0.606895	0.507779	0.609164	0.532102	0.551643	0.526615	0.462214	0.490098	0.604042	0.508357	0.546955	0.501142	0.511532	0.577369	0.452261	0.505284	0.599391	0.514695	0.529421	0.55501	0.466773	0.463219	0.495125	0.534044
Parainflammation	0.790205	0.788093	0.773441	0.75888	0.753431	0.799334	0.761874	0.734535	0.754495	0.828216	0.766084	0.825741	0.751154	0.810892	0.745013	0.778645	0.769119	0.776349	0.718472	0.724749	0.781173	0.765957	0.756821	0.755009	0.719931	0.782126	0.776814	0.73025	0.784681	0.701834	0.823107	0.839216	0.822111	0.77104	0.745989	0.749954	0.746996	0.830834	0.787443	0.793422	0.77177	0.73297	0.77135	0.760407	0.842544	0.756319	0.83361	0.760011	0.749298
pDCs	0.688408	0.699071	0.671117	0.626568	0.683953	0.679961	0.648937	0.609739	0.650602	0.72314	0.550863	0.645208	0.617282	0.714812	0.607459	0.661445	0.631035	0.657773	0.631756	0.636501	0.671193	0.629718	0.692765	0.669375	0.585885	0.591346	0.66199	0.630399	0.670764	0.548011	0.720327	0.757503	0.716083	0.712626	0.631371	0.59053	0.631076	0.695152	0.65865	0.685879	0.693971	0.607026	0.683458	0.594319	0.729989	0.681166	0.771555	0.607262	0.634745
T_cell_co-inhibition	0.619214	0.657367	0.612613	0.601912	0.606539	0.630232	0.625646	0.561019	0.572152	0.633197	0.563078	0.656052	0.583561	0.631452	0.551087	0.586153	0.590266	0.555372	0.566012	0.552721	0.653523	0.575601	0.614191	0.596506	0.530389	0.577986	0.63968	0.531949	0.619835	0.539751	0.649974	0.695311	0.646108	0.604155	0.606267	0.594322	0.605977	0.635814	0.621839	0.627635	0.62197	0.571185	0.617355	0.565195	0.692578	0.622251	0.67206	0.586686	0.570181
T_cell_co-stimulation	0.524868	0.581218	0.542146	0.4414	0.471705	0.544995	0.520783	0.507182	0.47217	0.590932	0.514061	0.634643	0.481374	0.59639	0.464524	0.503417	0.495906	0.516475	0.446859	0.428278	0.45489	0.500001	0.512328	0.46543	0.472851	0.507122	0.48251	0.4564	0.528011	0.391462	0.508866	0.584801	0.531275	0.51699	0.4526	0.49951	0.459295	0.578893	0.494356	0.530403	0.526944	0.537115	0.530443	0.47371	0.670489	0.464508	0.624363	0.489052	0.491073
T_helper_cells	0.933058	0.9547	0.948137	0.888684	0.948672	0.913535	0.921229	0.839269	0.85116	0.94034	0.823573	0.948857	0.867124	0.891975	0.844165	0.928573	0.868975	0.942541	0.842479	0.834291	0.92738	0.838467	0.938201	0.944702	0.779404	0.871403	0.950606	0.852991	0.915386	0.805284	0.938016	0.973791	0.929684	0.927627	0.875888	0.871588	0.912527	0.918925	0.959904	0.936966	0.9123	0.7994	0.934313	0.886194	0.951346	0.925549	0.972495	0.913144	0.865581
Tfh	0.333919	0.465723	0.474189	0.374982	0.351359	0.523396	0.43287	0.524768	0.326424	0.439746	0.395293	0.518815	0.392934	0.431343	0.461453	0.380535	0.285246	0.362704	0.322305	0.276543	0.435673	0.342757	0.470511	0.39198	0.320734	0.229305	0.245512	0.428934	0.53541	0.349481	0.452999	0.543284	0.53351	0.413551	0.451935	0.300655	0.422253	0.46517	0.360989	0.345938	0.478018	0.315896	0.395638	0.404574	0.480599	0.432264	0.427309	0.34257	0.412212
Th1_cells	0.475127	0.544972	0.503299	0.476537	0.539939	0.536034	0.473046	0.524264	0.488404	0.530374	0.503846	0.55511	0.523292	0.527077	0.492543	0.488303	0.5466	0.476209	0.49755	0.452924	0.51491	0.561365	0.491827	0.458488	0.490765	0.539793	0.48671	0.413884	0.54502	0.529268	0.561415	0.540421	0.562568	0.512782	0.527179	0.490602	0.536943	0.51566	0.478454	0.510344	0.522317	0.541958	0.549973	0.454296	0.594896	0.506763	0.570093	0.523172	0.48769
Th2_cells	0.450323	0.511336	0.464713	0.453306	0.44933	0.464784	0.461435	0.435824	0.483033	0.504015	0.453242	0.594707	0.456197	0.58378	0.52908	0.534855	0.416789	0.460225	0.427835	0.423521	0.448115	0.499849	0.480468	0.471708	0.378024	0.491215	0.427135	0.453023	0.4668	0.389324	0.435938	0.494723	0.504763	0.473655	0.413503	0.480717	0.570773	0.571789	0.446091	0.534652	0.453647	0.46298	0.447431	0.487967	0.601615	0.487569	0.530148	0.490234	0.422937
TIL	0.66882	0.716203	0.6715	0.628779	0.652914	0.688396	0.669704	0.636579	0.638921	0.707899	0.647482	0.743316	0.624827	0.673	0.641723	0.673033	0.658735	0.672533	0.603269	0.61564	0.655491	0.639614	0.683788	0.655827	0.608067	0.65245	0.663382	0.602867	0.673203	0.579918	0.65287	0.731272	0.678012	0.688144	0.633498	0.62063	0.638238	0.692967	0.682268	0.675923	0.691137	0.659759	0.66321	0.634946	0.736464	0.640943	0.752465	0.649356	0.636267
Treg	0.780804	0.764929	0.750615	0.745508	0.759042	0.769818	0.76548	0.748877	0.745859	0.791826	0.769208	0.7901	0.747754	0.754706	0.744245	0.747552	0.772393	0.747692	0.731346	0.744003	0.764	0.760717	0.764306	0.744937	0.747298	0.751584	0.763521	0.730001	0.768741	0.741536	0.772296	0.792594	0.778577	0.755192	0.75334	0.751538	0.767629	0.789195	0.754872	0.763067	0.765138	0.749882	0.763836	0.756007	0.818713	0.747042	0.784578	0.770424	0.752459
Type_I_IFN_Reponse	0.731351	0.762499	0.749	0.749492	0.733817	0.774897	0.753427	0.738016	0.774762	0.743625	0.742465	0.754189	0.771655	0.837394	0.734299	0.737685	0.772513	0.762798	0.72655	0.733983	0.741685	0.8047	0.732495	0.732055	0.761125	0.757553	0.766128	0.729087	0.738273	0.722885	0.850963	0.804537	0.821826	0.752543	0.780228	0.745923	0.712507	0.777442	0.775398	0.758735	0.784443	0.749606	0.790626	0.737375	0.765878	0.726475	0.837355	0.747522	0.766012
Type_II_IFN_Reponse	0.651808	0.637251	0.596765	0.691255	0.612873	0.593824	0.685991	0.587343	0.633617	0.627196	0.678274	0.736632	0.657222	0.451786	0.642371	0.632199	0.63597	0.608655	0.616587	0.555821	0.700456	0.635874	0.661709	0.636257	0.60113	0.537056	0.620606	0.576325	0.634898	0.592875	0.624334	0.546946	0.691694	0.591718	0.626835	0.598467	0.660972	0.65315	0.672948	0.652201	0.659159	0.64404	0.66219	0.633506	0.668796	0.634748	0.649061	0.672311	0.624003
[truncated: 480 more columns]
