# Supplementary material for: Comprehensive Analysis of Inflammatory Response–Related Genes, and Prognosis and Immune Infiltration in Patients With Low-Grade Glioma
Source: Front Pharmacol. 2021 Oct 12;12:748993. doi: 10.3389/fphar.2021.748993 (PMC8545815; doi:10.3389/fphar.2021.748993)
Supplement: Supplementary file 7 [file Table4.XLSX]

## Sheet: Sheet1
Gene	Drug	cor	pvalue
SELL	Nelarabine	0.558029	7.8793e-06
CALCRL	Imiquimod	0.479999	0.000157855
SELL	Ifosfamide	0.468658	0.000523178
MMP14	Vemurafenib	0.426223	0.000762845
SELL	Bendamustine	0.430732	0.00102815
MMP14	Dexrazoxane	-0.39842	0.00161667
MMP14	Cabozantinib	0.404107	0.00165549
SELL	Dexamethasone Decadron	0.455589	0.00166165
MMP14	Zoledronate	0.391309	0.00238658
MMP14	Simvastatin	0.449589	0.00318811
SELL	Melphalan	0.371586	0.00346458
MMP14	Encorafenib	0.383241	0.00355187
SELL	Pipobroman	0.369719	0.00364478
MMP14	Palbociclib	-0.344275	0.00758507
SELL	Lomustine	0.341751	0.00806939
MMP14	Dabrafenib	0.359636	0.00954189
MMP14	Oxaliplatin	-0.355358	0.0113264
MMP14	IPI-145	0.329644	0.0115073
CALCRL	6-Thioguanine	-0.327295	0.0121474
CALCRL	Fluphenazine	0.32004	0.0126735
MMP14	Belinostat	-0.321477	0.0130364
MMP14	Idelalisib	0.316271	0.0155781
SELL	Irinotecan	0.305771	0.0175073
MMP14	Bleomycin	0.30495	0.0178276
SELL	Carmustine	0.300905	0.019481
MMP14	Fulvestrant	-0.301368	0.0215096
SELL	Thiotepa	0.291121	0.0240266
SELL	Chlorambucil	0.284443	0.027619
SELL	6-THIOGUANINE	0.283017	0.0284417
CALCRL	Megestrol acetate	0.287608	0.0285854
CALCRL	Nelfinavir	0.289394	0.0290046
SELL	DACARBAZINE	0.276994	0.0321475
CALCRL	Bosutinib	0.278798	0.0324953
SELL	Uracil mustard	0.274368	0.0338855
MMP14	Procarbazine	0.290619	0.0385586
SELL	Carboplatin	0.26692	0.0392434
CALCRL	Celecoxib	0.267004	0.044666
SELL	Acrichine	0.256355	0.0480282
MMP14	Bosutinib	-0.25694	0.0494737
