# Supplementary material for: Comprehensive Analysis of Inflammatory Response–Related Genes, and Prognosis and Immune Infiltration in Patients With Low-Grade Glioma
Source: Front Pharmacol. 2021 Oct 12;12:748993. doi: 10.3389/fphar.2021.748993 (PMC8545815; doi:10.3389/fphar.2021.748993)
Supplement: Supplementary file 8 [file Table1.XLSX]

## Sheet: Sheet1
ID	GTEX-13QIC-0011-R1a-SM-5O9CJ	GTEX-N7MS-2526-SM-26GMA	GTEX-N7MS-2526-SM-26GMR	GTEX-NPJ7-0011-R6a-SM-2I3G7	GTEX-132Q8-3026-SM-5PNVG	GTEX-NPJ7-2726-SM-2I3FT	GTEX-13OVJ-0011-R9b-SM-5L3GD	GTEX-XLM4-0011-R10A-SM-4AT5P	GTEX-12ZZZ-0011-R10a-SM-5P9HC	GTEX-X4XY-0011-R8A-SM-46MVC	GTEX-13QJC-0011-R6a-SM-5S2VI	GTEX-ZUA1-0011-R8b-SM-51MST	GTEX-13FHP-0011-R7b-SM-5LZYI	GTEX-11EMC-3326-SM-5P9JH	GTEX-13112-0011-R7b-SM-5DUVW	GTEX-12WSA-0011-R5b-SM-5GU5I	GTEX-ZF28-3026-SM-4WKHP	GTEX-ZUA1-0011-R7b-SM-4YCDP	GTEX-11ZVC-0011-R9a-SM-57WC5	GTEX-WZTO-0011-R4A-SM-3NMC7	GTEX-NPJ7-0011-R11A-SM-2I3E8	GTEX-13OVL-0011-R6a-SM-5L3G4	GTEX-13NYB-0011-R1b-SM-5KM4F	GTEX-WHSE-0011-R8A-SM-3P5Z1	GTEX-T6MN-0011-R4A-SM-32QPG	GTEX-ZDXO-0011-R1a-SM-4WKF4	GTEX-11DXY-3226-SM-5GIDE	GTEX-ZV68-0011-R5a-SM-4YCDW	GTEX-11GSP-0011-R6b-SM-57WBQ	GTEX-13OVL-0011-R3b-SM-5L3I8	GTEX-13OW7-0011-R5b-SM-5O9DM	GTEX-11WQK-3126-SM-5EGI2	GTEX-ZE9C-0011-R11a-SM-4WKGG	GTEX-ZZPT-2926-SM-5EQ5S	GTEX-12ZZY-3026-SM-5GCOU	GTEX-WHSE-2926-SM-3NMBG	GTEX-12ZZW-2926-SM-5LZUP	GTEX-12WSD-0011-R9a-SM-5GU6W	GTEX-YFC4-0011-R11a-SM-4SOK6	GTEX-X261-0011-R5A-SM-3NMB4	GTEX-11OC5-0626-SM-5HL6M	GTEX-ZVZQ-0011-R7b-SM-57WBB	GTEX-12ZZX-0011-R8a-SM-5DUW8	GTEX-13PDP-0011-R1a-SM-5PNX5	GTEX-11TTK-2926-SM-5PNYP	GTEX-N7MS-0011-R3a-SM-5SI8H	GTEX-T6MN-2626-SM-32PMQ	GTEX-12WS9-0011-R5b-SM-5P9EV	GTEX-NL4W-0011-R9a-SM-2I3G1
ABCA1	1.18076	0.260061	0.859655	1.74378	1.08352	1.0814	1.32205	0.781343	0.744267	0.842957	2.27369	0.991382	2.40103	0.816949	2.55388	2.28668	0.869285	2.22549	0.729163	1.07109	0.447275	2.20777	0.820761	1.65892	2.12752	1.14807	0.815207	3.04605	2.86123	1.03617	2.54356	0.641419	0.250125	1.11227	0.617536	1.37076	1.1033	1.24129	0.927037	3.19824	2.69659	1.70279	1.01866	1.88085	1.14504	0.48784	0.452678	3.27137	1.13139
ABI1	3.30243	3.45077	4.2196	4.14188	3.84273	3.74614	3.5649	4.16312	4.06609	3.75357	4.18788	3.27862	3.97434	3.66321	3.96668	3.89639	3.97826	4.34533	3.20783	4.08418	3.78647	4.20909	3.63149	3.54356	4.73756	4.17561	3.83828	4.17117	4.44895	3.97548	3.89674	3.67005	3.4741	3.9466	3.44285	3.77571	3.86682	3.61735	4.18538	4.32105	4.08717	3.61444	3.86899	4.02645	3.98242	4.17762	3.46923	4.00971	3.61686
ACVR1B	2.23922	3.24649	3.22514	3.25809	3.79016	3.52116	2.91216	3.86428	3.92351	2.62667	3.05893	2.75942	2.69935	3.14689	3.01462	2.64397	3.64693	3.11073	1.93427	3.29614	3.54851	3.25483	2.7669	2.87313	2.49935	3.46986	3.56392	2.66402	2.62101	3.34733	3.05441	4.02397	3.17551	3.30479	3.32677	3.19446	3.60345	2.54987	3.32692	2.74123	3.39531	2.40186	3.32059	2.86292	3.11849	3.95925	3.69796	3.13915	2.22777
ACVR2A	1.48403	2.28668	3.76131	1.43162	1.7944	1.26538	1.56822	1.58051	1.61511	1.11568	1.61164	1.40003	0.967466	2.10941	1.50491	0.883329	1.39855	1.38157	1.45854	2.33225	2.4696	1.43232	1.70643	1.78803	1.74861	1.53564	1.74425	1.18066	1.52768	1.59464	1.16547	2.35548	2.53975	2.51153	1.55205	2.2209	1.37644	1.64725	2.37992	1.22697	2.08081	1.30317	1.99748	1.37428	1.27674	2.21753	1.83253	1.12284	1.02068
ADM	4.19437	0.364052	0.160613	1.75251	3.21525	2.98432	3.78265	3.15079	2.07958	6.59322	3.4345	2.38599	3.3384	0.84277	3.50021	2.93087	2.08964	1.9988	2.98137	1.24411	1.01749	1.58588	2.2718	4.46236	3.0014	2.53181	1.62437	3.64581	3.7677	1.49023	3.76251	4.50281	1.55142	1.86373	1.26049	3.26786	1.11643	3.63365	0.576566	5.39803	4.24557	2.37898	1.77528	3.68571	2.86377	1.58	2.20234	4.4139	3.76493
ADORA2B	0.842405	1.29739	1.04237	1.5901	2.11214	2.67688	1.19313	2.05834	1.75444	1.44955	2.51358	0.737693	3.01423	1.66234	2.33064	2.00537	2.63358	2.15607	0.283231	1.52431	1.31957	2.26357	1.88534	1.28026	2.0656	2.61019	2.08094	3.39437	2.2969	2.49248	2.31097	1.91657	1.20725	1.77902	1.98821	2.44208	2.62556	1.10533	1.64583	2.76637	2.43637	1.78384	1.63147	2.30175	3.53808	0.959329	1.4665	2.17342	0.955161
ADRM1	4.95899	5.28775	2.55181	4.57716	5.05205	4.53195	5.16571	4.97067	4.99318	5.06939	5.23977	5.0165	4.85346	5.45472	4.80016	5.25042	4.81823	4.61791	5.08587	5.11117	5.11188	4.80152	4.95932	5.35553	4.38858	4.71823	5.10867	4.66619	4.8188	4.852	4.75988	6.64408	5.24809	5.34148	5.06297	5.91202	5.08856	5.23977	5.22524	4.9867	5.99911	4.68465	5.02339	5.20218	4.98157	4.79903	4.94274	4.9736	5.0064
AHR	1.80687	0.319386	1.42808	0.886544	0.969266	0.936897	1.38274	1.01986	0.91438	1.11568	0.749741	0.63991	0.796265	0.365446	1.03387	1.28312	0.764535	0.956541	1.55898	0.837188	0.431877	0.944292	0.668708	1.09075	1.00379	0.761886	0.769064	0.720554	0.658517	0.764271	0.841257	1.07494	0.670595	0.746527	1.02991	0.763784	0.587189	1.17159	0.685664	0.540239	1.02639	1.40039	0.552637	1.08833	0.732273	1.13646	0.801734	0.746003	1.6194
APLNR	5.72526	0.460758	1.07	2.34028	6.29337	5.11718	4.71982	3.69129	1.451	5.23131	2.53181	2.72362	0.486867	2.757	0.472769	2.99081	1.72496	1.30518	4.88092	1.21874	2.94291	0.581984	2.73181	4.93192	2.89765	4.5866	4.55082	3.29421	4.26832	2.95261	0.841257	3.63017	1.22417	0.918702	3.14175	1.15125	3.29329	3.58362	1.41081	3.50413	3.00954	4.7509	3.32648	1.25907	3.99251	1.18673	2.51314	2.67827	4.7717
AQP9	0.546396	0	0.0631088	1.43905	0.773988	0.626396	0.499218	0.907486	0.936471	1.02924	0.402207	0.202267	0.242187	0.0826447	0.500436	0.71567	1.55356	0.509757	0.317793	0.209092	0.0939243	0.367831	0.217638	0.045415	0.55923	0.134404	0.533253	0.578585	0.296331	0.302057	0.139539	0.0506096	0.199844	0.377151	0.473968	0.229164	0.778418	0.171121	0.14963	0.467582	0.333692	0.369882	0.0329739	0.0988863	0.288546	0.768515	0.688303	1.09395	0.589515
ATP2A2	4.94681	5.18844	6.91551	5.76928	5.22716	4.77929	5.1263	6.10503	6.05899	4.6492	5.29771	5.57717	4.99608	5.40018	5.67624	4.34533	5.35886	5.94284	4.70753	5.78444	5.53586	5.96181	5.0393	5.11647	5.36481	5.33414	5.56931	5.42842	5.29096	5.55423	5.79517	5.33414	4.81709	5.29055	4.95932	5.23513	4.85487	4.67347	5.88465	5.41055	5.58369	5.07731	5.46455	5.23323	4.82943	6.42386	5.3423	5.60821	5.27616
ATP2B1	2.15036	4.85576	6.76357	5.226	4.23485	3.68267	2.28277	4.68359	5.00997	1.94842	4.37386	3.20961	4.34865	3.85623	5.14553	3.99948	4.2194	5.69686	2.01775	4.61867	4.09873	5.60619	3.67468	2.31967	4.17117	3.87351	4.62544	4.17019	3.01886	4.25653	5.44084	3.75681	4.12096	4.48082	3.87602	3.73633	3.88997	3.14358	4.49879	3.58927	4.49493	3.63348	3.202	4.02739	2.97222	5.18956	4.42717	4.99059	2.19368
ATP2C1	4.87175	4.01009	5.4132	4.53946	4.31544	4.42852	4.66957	4.63258	4.40329	4.51014	4.4446	4.79512	4.467	4.13133	4.62669	4.62851	4.56304	4.5099	5.09542	5.01749	3.82656	4.54162	4.32147	4.54211	5.32844	4.58066	4.52953	4.85288	4.46446	4.40418	4.68492	3.95663	3.93624	4.04491	4.52809	4.41524	4.2679	4.89646	4.63841	4.85	4.07349	5.05379	4.97228	4.93341	3.94161	4.90766	4.57006	4.66333	5.00935
AXL	2.21319	1.13757	1.48107	2.59734	2.92362	2.80382	2.73486	2.85031	2.31124	2.73735	2.91609	1.94678	3.38285	2.175	3.16337	2.98246	2.94462	2.92625	1.82242	2.32412	1.87311	3.39547	2.097	2.03736	3.26873	2.72193	2.49441	3.92826	3.85071	3.20229	3.5891	2.19683	1.01002	2.22764	2.18871	2.30963	3.33127	2.43962	1.62175	3.92314	2.30812	2.38559	2.12662	2.44082	3.67484	1.07202	2.04086	3.20842	2.8734
BDKRB1	0.439213	0.699291	0.3364	0	0.138291	0.255723	0.240159	0.140493	0.181022	0.685438	0.0451102	0.092767	0.223346	0.763346	0	0.16018	0.105134	0	0.231753	0.253776	0.899154	0.0708415	0.318447	0.640597	0.376106	0.415771	0	0	0.0966261	0.484943	0.0392195	1.41284	1.17113	2.21416	0.509358	0.959589	0	0.326962	1.1879	0.096251	2.49343	0.350294	0	0.0988863	0.120931	0.394487	0.279525	0.156952	0.263038
BEST1	5.43734	1.63857	1.2205	2.36809	2.55261	3.35516	3.78144	2.79551	1.62959	3.16816	2.84058	2.9752	3.81358	1.74861	4.38268	4.19984	2.40755	4.06609	4.15269	2.89751	1.37305	3.08344	2.19748	3.32244	3.78283	3.35816	2.50178	4.00534	3.98165	3.09045	4.25842	1.89778	1.17113	1.34962	4.22683	1.95451	2.44166	4.12096	1.31072	3.96611	2.41845	4.07759	2.25627	2.97123	3.34565	1.91321	2.94066	3.78351	4.38972
BST2	3.76962	2.03565	0.798115	3.97567	4.7083	4.00781	5.31055	4.24598	3.5948	4.94865	4.02569	4.09598	5.05275	2.97942	4.46653	5.05105	4.29506	4.03782	4.82571	3.8659	2.49659	3.52036	5.36899	3.49879	4.26388	3.94715	3.85303	5.26124	4.51584	3.67883	4.53753	2.99318	2.8027	2.58841	3.97287	1.85727	4.09068	4.51109	1.99906	5.84903	2.55937	4.12417	3.61996	5.76027	5.17848	2.9829	3.53731	5.04099	5.78502
BTG2	6.14716	4.00838	3.1927	3.58927	4.30378	4.30146	4.64275	3.58316	3.50366	5.23323	3.74113	3.53153	4.00857	3.95682	3.98878	3.2147	3.20654	3.30719	3.91896	3.28973	3.74854	3.85179	3.11045	5.11855	5.07354	4.56812	2.93252	4.43057	4.99926	3.81549	4.96754	4.91464	4.01449	3.26623	3.41418	3.7764	3.14543	4.79263	3.38558	4.84536	3.86161	4.02588	3.39284	3.11648	4.58314	3.33551	4.40441	5.40444	4.68965
C3AR1	2.32036	0.194544	0.347663	1.55421	2.14	0.829789	2.54002	1.07933	0.969163	0.292995	1.78561	1.53952	1.12261	0.0826447	0.59791	2.67451	0.545678	1.04383	1.73574	0.37242	0.899154	0.729808	0.658517	1.88327	0.755769	1.54522	1.12363	1.04491	0.862492	0.679833	0.714802	0.553793	0.262263	0.182914	0.420419	0.401605	0.565477	3.07471	0.34295	1.73561	1.10892	1.18826	0.762531	0.620628	1.26312	0.700359	0.461137	2.20724	4.43932
C5AR1	2.47073	0.205291	0.166456	1.03479	1.65373	0.829789	3.29421	0.916751	0.670429	0.842957	0.949726	0.64813	0.505455	0.222017	0.286019	1.70437	0.861597	0.540751	1.77289	0.524976	0.629122	0.312868	0.230958	2.55937	0.595524	0.874982	0.573541	0.733323	1.14105	0.634527	0.697299	1.65255	0.482205	0.368399	0.330242	0.770181	0.498525	2.07437	0.405678	0.81448	2.00027	0.512662	1.46467	1.47071	1.24232	0.75506	0.522329	2.07688	3.02223
CALCRL	1.56012	0.502793	1.88676	0.920766	1.39658	1.47033	2.31787	1.37452	1.51195	1.50346	0.909569	1.82108	1.63097	1.18279	1.01141	1.41228	1.05622	1.24933	2.0024	1.36108	0.816009	0.828606	0.969605	0.821884	1.98096	1.27653	0.924575	1.05402	1.24411	1.50161	1.2108	0.866676	1.01002	1.41093	0.855348	1.02886	1.21318	1.98645	1.62649	1.42819	1.32539	1.74728	1.08531	2.63292	1.15768	1.13646	0.866757	1.2966	2.38911
CCL17	0	0	0	0.151615	0.0799641	0	0	0	0	0	0.196594	0.117503	0	0.0826447	0.189259	0.31122	0	0	0	0.0856614	0	0.0837737	0	0	0	0.20354	0	0	0.0806595	0.206054	0.0392195	0.303439	0.157828	0.1699	0	0.313369	0.336754	0.266335	0.107796	0.226555	0.130698	0	0.096491	0.160333	0	0.0819892	0	0.213919	0
CCL2	2.96742	0.233335	0.385515	0.791538	1.85032	2.19438	5.97003	2.72152	1.81054	5.81899	1.06796	2.13759	1.37266	0.388503	1.33902	2.03806	1.22362	1.36675	2.64547	1.41378	0.583575	1.4559	2.15497	6.92583	2.18227	2.00374	1.91685	1.37112	3.86917	2.33306	2.004	4.27635	1.26234	1.44455	0.760168	4.19622	0.465497	2.09915	1.37088	1.87457	3.6151	2.22427	1.27088	2.86292	4.35112	1.51552	1.07466	7.199	4.6823
CCL20	0.324588	0	0	0.0370734	0.14876	0.183515	3.35983	0.308819	0.167115	1.47156	0.0703029	0.307384	0	0	0	0.405203	0	0.165377	0.231753	0.113252	0.130683	0	0.137933	0.746931	0	0.276717	0.343928	0.163163	0.306865	0	0.139539	0.933296	0	0	0	0.0398526	0.149848	0.712161	0	0	0.287509	0.154994	0.134664	0.137947	0.262082	0.120536	0	0.800076	0.461987
CCL22	0	0	0	0.0165431	0.0254283	0.0248327	0.0192097	0.028346	0	0	0.0337746	0.0816266	0	0.0200295	0	0.0890869	0.105134	0.134431	0.158488	0.308784	0	0.0395371	0.0768529	0.18516	0.114564	0.134404	0.0464478	0.131804	0.0806595	0.0249318	0.0162582	0	0.0918033	0	0.0208413	0.19206	0	0.105284	0	0.422779	0.0343821	0.0716081	0.0223887	0.244751	0	0.02456	0	0.0462481	0.0621344
CCL24	0	0	0	0	0	0	0.0665947	0	0.0899747	0	0	0	0	0	0	0	0	0	0	0	0	0	0	0	0	0.094986	0.0885066	0	0	0	0	0	0	0	0	0	0	0	0	0	0	0	0	0	0	0	0.0784617	0	0
CCL5	0.497836	0.945842	0	0.254644	0.229352	0.382442	0.701264	0.696816	0.598434	0.42091	0.521292	1.18836	1.43309	0.250798	0.438434	0.983619	0.42291	0.664131	2.27998	0.506951	0.141745	0.340533	0.568411	0.640597	0.384342	0.729808	1.02429	1.09647	0.878464	0.52658	0.453531	0.183847	0.262263	0.124187	0.387535	0.175548	0.179489	3.08604	0.214354	0.467582	0.478593	2.45175	0.52734	0.299667	0.409129	0.251595	0.260914	0.707233	1.41093
CCL7	0	0	0	0	0.0441734	0	0.310217	0	0	0.252182	0	0	0	0	0	0.145455	0	0	0	0	0	0	0	0.2331	0	0	0	0	0	0	0	0	0	0	0	0	0	0	0	0	0.0989193	0	0	0	0	0	0	0.571171	0
CCR7	0.602011	0	0.0523229	0.263831	0.713173	0.56049	0.985155	0.117588	0.22291	0.315222	0.0955928	0.267883	0.186158	0.0941038	0.200986	0.16018	0.213681	0.31333	0.300423	0.151512	0.0570896	0.0498129	0.11278	0.2331	0.251907	0.22596	0.111808	0.248097	0.296331	0.228426	0.276836	0.383969	0.117317	0.0590259	0.354395	0.229164	0.179489	0.086869	0	0.264926	0.383538	0.350294	0.0579168	0	0.324663	0.197367	0.188876	0.172207	0.301682
CCRL2	1.00078	0.113607	0.0631088	0.254644	0.584923	0.712077	1.20954	0.407496	0.499171	1.36891	0.572248	0.463324	0.892428	0.285775	0.402936	0.174772	0.355834	0.303868	1.25143	0.331605	0.382344	0.294198	0.535708	0.436652	0.578789	0.415771	0.479737	0.471544	0.449317	0.393317	0.89738	0.461943	0.131195	0.206672	0.304522	0.248276	0.382286	1.4047	0.160601	0.640141	0.420742	0.410725	0.43863	0.926023	0.467879	0.438483	0.434672	0.610271	1.35249
CD14	2.64371	2.40645	1.24244	3.54582	4.66514	2.80912	4.71901	2.88868	2.47928	2.3929	2.68281	3.08275	2.4149	2.206	1.67948	3.5035	1.62983	2.67603	3.12293	1.54495	2.92025	1.6973	1.49968	4.99799	1.61141	3.15194	2.83199	2.81335	2.33199	1.67559	2.15416	3.51894	2.3172	2.34125	1.63843	2.99208	2.01724	4.31632	2.97996	2.51691	3.9257	1.94982	1.99003	1.62301	4.9128	1.88572	1.70899	5.49043	6.92232
CD40	1.28553	2.02242	1.87826	1.99258	1.97602	1.66453	2.83199	1.57285	1.62424	2.5901	1.72057	2.2313	1.81068	3.02555	1.68316	2.179	2.13168	2.04752	1.61851	1.46599	2.94941	1.84161	1.85875	2.1797	1.64137	1.83076	1.42111	2.55056	2.46319	1.60388	1.73016	3.904	3.5875	1.95804	1.39586	2.18324	1.54534	2.57384	2.3705	2.99786	2.21104	1.6622	1.95737	2.36682	2.86377	1.40613	1.10544	2.69302	2.56413
CD48	0.264678	0.104865	0.0772767	0.191143	0.286453	0.122852	0.594561	0.537956	0.25129	0.907713	0.347253	0.766656	0.505455	0	0.286019	0.791392	0.519647	0.583793	1.73574	0.712326	0.225829	0.0837737	0.28083	0.693303	0.945842	0.634342	0.155536	0.697821	0.459466	0.206054	0.152927	0.0676474	0.35654	0.135666	0.179198	0.490149	0.232583	2.00971	0.205313	0.650376	0.287509	1.50277	0.106732	0.317842	0.803434	0.164471	0.0542888	0.717546	1.81598
CD55	4.51898	2.31787	2.75291	1.95571	2.47373	2.58226	4.06144	2.98165	2.16643	4.25186	1.85099	3.23145	2.42089	2.00887	2.68657	3.57685	2.16467	2.61555	3.55154	2.55754	2.48589	1.71714	2.62835	4.56672	2.68433	2.45761	2.43074	2.28587	2.81624	1.92104	2.70656	4.36442	2.31967	2.5088	2.78344	2.41546	1.79085	2.83323	2.21036	2.60251	2.92612	3.54835	3.50841	3.02756	2.56504	2.54044	2.16412	2.6632	3.87692
CD69	2.55139	0.084006	0.155292	0.223778	0.800807	0.233132	2.35913	0.812417	0.208601	0.292995	0.317339	0.806919	0.524234	0.10506	0.24313	1.25341	0.105134	0.368294	1.72266	0.253776	0.0939243	0.284272	0.546185	1.76876	0.934302	0.99843	0.239029	0.649856	1.1188	0.125157	0.761801	0.259982	0.213887	0.0902207	0.296069	0.335733	0.134992	3.48636	0.107796	0.353617	0.67433	0.722103	0.370211	0.0988863	0.581402	0.185786	0.209624	0.213919	1.75277
CD70	0.107022	0	0.0959086	0	0	0	0.461308	0.0631088	0	0	0	0.117503	0	0.372546	0	0	0.132337	0.134431	0	0.209092	0.0939243	0	0.11278	0.0928641	0	0.236855	0.0566918	0.196478	0.111202	0	0	0.151077	0.104169	0.101478	0.188855	0.424392	0.0776672	0.140865	0.160601	0.264926	0.130698	0.100849	0	0	0	0	0.199344	0	0.13747
CD82	4.88598	2.98109	1.40419	2.72679	2.61102	3.71917	3.45813	3.21742	3.11317	4.36353	3.15727	3.90308	3.72914	2.58777	3.95906	4.56353	2.65394	3.71766	3.87801	4.01161	1.81533	3.16396	3.57717	4.85458	3.67598	3.88539	3.12194	4.73215	4.54235	3.50177	4.24782	2.47916	1.47033	2.47264	3.94679	3.37415	3.24021	3.58362	2.63808	4.89313	3.49468	4.91526	4.14664	4.31171	3.72897	2.52826	3.10217	4.3449	3.72996
CDKN1A	4.0512	1.02314	0.629447	3.83511	4.6587	4.82683	5.98106	3.51413	2.1434	6.17788	4.05179	2.11088	2.2863	2.80436	2.62034	2.56122	3.7248	2.41096	3.36072	2.5081	2.48136	2.4194	2.56943	6.18291	2.47635	3.14302	1.81584	4.10576	4.48293	2.21509	3.33935	6.03771	2.16552	2.55794	2.0922	4.10245	2.40308	4.06903	1.45049	5.0152	5.28814	3.13266	2.79743	5.16644	5.8336	2.3419	2.76234	6.39364	5.625
CHST2	1.59439	2.63795	0.995701	3.60509	2.88631	2.78438	3.00407	2.49164	3.16439	2.68462	3.4636	1.98966	2.13675	2.79117	3.34974	2.54207	3.33351	2.95685	4.29042	2.60785	1.73676	3.81216	2.95122	3.79997	2.21389	2.89947	2.96247	2.94234	2.44137	2.82253	2.72751	1.943	0.842009	3.48682	2.8713	3.57638	2.57702	3.51748	2.61448	2.60251	3.36992	2.4475	3.21456	3.21004	2.10711	3.09386	3.13668	3.75097	4.19942
CLEC5A	0.763968	0.0918421	0.11023	0.0594953	0.338737	0.244762	0.240159	0.625616	0.12288	0.495631	0.762614	0.563837	0.166933	0.0318269	0.212145	0.919217	0.213681	0.144875	0.44311	0.0254735	0.321932	0.0967567	0	0.481083	0.170187	1.06979	0.111808	0.147625	0.359271	0.239201	0.549098	0.753674	0.0918033	0.182914	0.0333902	0.0137836	0.119737	0.780597	0.291407	0.111045	1.83895	0.128811	0.313521	0.683471	0.44354	0.0819892	0.032426	0.879425	1.314
CMKLR1	0.73408	0.180531	0.407584	0.677259	0.962373	0.719867	0.904846	0.505746	0.661461	0.292995	0.865116	0.838467	0.505455	0.204399	0.490285	0.948018	0.355834	0.671408	0.81373	0.198404	0.423184	0.518291	0.578925	0.625272	0.434396	1.0489	0.471444	0.432615	0.284919	0.493383	0.371962	0.766219	0.104169	0.206672	0.380132	0.28141	0.302418	1.32312	0.179519	0.81448	0.87986	0.55258	0.39783	0.280652	0.590746	0.300984	0.209624	0.746003	2.26653
CSF1	3.54388	1.54987	0.995701	2.56331	2.48906	3.1641	3.39177	2.19643	1.64073	3.15282	2.62444	1.7784	2.67022	2.29579	2.20464	2.59117	2.80785	1.94969	3.60492	1.98096	1.78881	1.81598	2.39538	2.62807	2.82113	2.41327	2.12362	3.38768	3.47945	2.35548	2.46841	3.47394	1.69323	2.19586	2.41888	2.22386	2.5507	3.17941	1.93011	3.36599	2.17262	3.06317	2.40266	3.83135	3.04886	1.18673	1.88611	4.07563	3.9418
CSF3	0.107022	0	0	0.254644	0.448563	0.569319	4.10342	1.57665	0.181022	6.208	0.229275	0.092767	0.242187	0.294623	0.115841	0.335884	0.320425	0.0374859	0.410914	0.0345492	0.141745	0.322133	0	2.60512	0.54439	0.276717	0.10071	1.9443	2.12498	0.383696	0.798115	6.28977	0.555457	0.396402	0.142728	1.85382	0.268323	0.404255	1.15598	1.61305	1.24073	0.378849	0.350438	2.79845	1.77069	0.0819892	0.408162	5.4132	0.791465
CSF3R	3.79454	1.0701	0.639552	2.4475	3.4839	2.02665	3.20154	2.64961	1.37316	3.76529	2.07983	2.91159	2.00227	1.08148	0.99917	2.65699	2.99193	1.83421	3.04025	1.68062	1.52507	1.85621	1.81743	3.771	2.0007	2.58828	1.93532	1.98475	1.98684	1.77853	1.47478	0.540239	0.913936	2.16277	2.04165	1.85074	2.25829	4.37233	1.06182	2.32885	2.23667	2.43786	1.64805	1.31494	3.15398	1.53995	1.60247	2.35944	4.76699
CX3CL1	2.55806	1.77368	1.01232	4.50735	4.2679	4.49689	4.57691	4.572	5.08721	5.11997	4.45011	4.24347	4.20106	2.92108	4.77929	2.51314	4.47333	5.08721	2.78521	5.14768	1.44979	5.13199	4.5002	3.99837	3.88002	4.52737	5.0106	3.76458	3.87168	4.76671	5.24731	4.62643	1.69701	2.01856	4.76127	2.78858	4.38972	3.61087	2.36429	3.42754	2.84724	3.62935	4.48882	4.76699	3.4483	5.52257	5.18104	4.52572	2.16496
CXCL10	0.0539195	0	0	0.302418	0.127239	0.586973	0.904846	0.662675	0.0724338	2.31953	0.171496	0.168266	0.205496	0.0318269	0.0753196	0.560129	0	0.075857	0.825179	0.151512	0.0689582	0.0967567	0.677008	0.174657	0.402323	0.215095	0.278907	0.578585	0.904465	0	0.549098	5.22903	1.7271	0.229096	0.102342	0.092746	0.149848	0.62049	0.702737	0.264926	0.267675	0.128811	0.0405947	1.23112	1.65165	0.0334335	0.0916315	4.63991	0.667836
CXCL11	0.227206	0	0.11023	0.140069	0.127239	0.0305732	0.594561	0.281628	0.0568708	1.60745	0.160123	0.0707462	0.205496	0.0246847	0.153294	0.116121	0	0	0.649736	0.0345492	0.0689582	0.0223474	0.17763	0.154303	0.51471	0.0602479	0.0670314	0.709268	0.56763	0.125157	0.411109	3.89126	2.04905	0	0.0607958	0.0603388	0	0.199368	0.589732	0.264926	0.108137	0.114897	0	3.22061	0.196147	0.0565113	0.0784617	2.07339	0.121145
CXCL6	0.0413687	0	0	0	0.0799641	0.0305732	0.267759	0.300423	0	0.135521	0.109356	0	0	0	0.0307876	0.284349	0.0916645	0.134431	0.192575	0	0	0	0	0.12546	0.129856	0.121239	0.198958	0	0.0515157	0	0	0.789433	0.0669673	0.0686098	0	0.0398526	0.0525084	0.105284	0.0571798	0.096251	0.650981	0.128811	0	0.0624942	0	0.0565113	0	0.994474	0.0621344
CXCL9	0.0789296	0	0	0	0.034092	0	0.0448788	0.24639	0.0410608	0.173786	0.0337746	0.0601002	0.186158	0	0.0753196	0	0.0427698	0.0490708	0.173769	0.072299	0.025962	0	0.101084	0.0175369	0.260221	0	0.229792	0.0721099	0.111202	0.0522262	0.0551656	0.44703	0.300946	0	0.0333902	0.0137836	0.0525084	0.232812	0.0383896	0.096251	0.0787644	0.359957	0.0329739	0.0800251	0.22155	0.0334335	0.032426	0.772054	0.189284
CXCR6	0.227206	0.156328	0.198418	0.0724525	0.034092	0.0603352	0.0556186	0.0433564	0.0410608	0.173786	0	0.0601002	0.114109	0.0608788	0.0407501	0.102885	0	0.0196243	0.365446	0.0593875	0	0.0223474	0	0.0700388	0.121449	0.094986	0.0885066	0	0.026515	0.0522262	0.0704141	0.0676474	0	0	0.0511688	0.0229678	0.0525084	0.334145	0.0473065	0	0.0684951	0.0858854	0.0489122	0.0800251	0.0505176	0.0334335	0.0180888	0.031044	0.233518
CYBB	1.71393	0.415099	0.606937	1.83266	1.88691	0.943997	1.82203	0.94484	0.976452	0.477982	1.20331	1.46122	1.14546	0.497836	0.526804	2.45923	0.51072	1.23994	2.04987	0.580899	1.2912	0.777614	0.590031	1.76612	0.791122	1.75677	1.12363	0.890197	0.779843	0.536265	0.91232	0.588321	0.680923	0.82369	0.516311	0.745501	0.618477	2.79215	1.07222	1.58289	0.994371	1.35463	0.816485	0.280652	1.31527	1.00271	0.452678	2.62281	4.4926
DCBLD2	1.69999	2.39538	2.84186	1.24874	1.67492	1.35628	1.64239	1.59989	1.55939	1.53384	1.39803	1.8777	1.29996	2.29012	1.61715	1.45343	1.35941	1.50302	1.75717	1.44393	2.21251	1.25699	1.26485	1.79453	1.76433	1.40161	1.58382	1.21364	1.54723	1.43358	1.69818	1.90609	2.08783	2.32361	1.64506	2.45859	1.44493	1.62561	2.48356	1.32482	2.2606	1.35463	1.90873	1.35796	1.28959	1.84001	1.87483	1.3093	1.41093
EBI3	1.26118	0.156328	0	1.22467	1.37216	0.642533	1.98213	0.769496	0.538998	0.173786	1.68477	0.90265	0.917495	0.0941038	0.456337	1.51853	0.838821	0.501713	1.14637	0.276651	0.920417	0.755947	0.640301	1.14084	0.402323	0.900078	0.674998	0.809913	0.480916	0.476705	0.480407	0.252796	0.238587	0.1699	0.403267	0.539213	0.416428	1.77355	0.249617	1.41341	0.525589	0.873478	0.660942	0.490345	1.85817	0.60282	0.199344	2.26396	3.56702
EDN1	1.46614	0.764193	0.391036	3.08831	3.66587	3.14316	3.60459	3.53887	1.0261	5.01256	3.44967	1.80593	2.26086	1.33229	1.80966	1.3447	3.60987	1.66387	1.90546	1.44121	1.63917	1.7405	1.68409	1.51904	3.24385	2.77529	1.3937	1.27099	2.03483	1.96418	1.94113	3.91584	0.972443	1.91999	1.41717	1.94969	2.65907	1.38804	1.07222	3.81182	1.8229	1.68023	1.29455	4.17603	4.4336	1.97602	2.22021	2.17635	1.82893
EIF2AK2	1.85621	2.80953	3.64727	2.24777	2.06214	2.08298	2.21753	2.30393	2.36694	2.33104	2.29237	2.54576	2.38791	1.94733	2.03292	2.36184	2.00482	2.175	2.10978	2.23787	2.22198	2.10603	2.17541	2.2472	2.69068	2.13433	2.0044	2.33036	2.61102	2.13868	2.189	1.67029	2.14558	2.39991	1.81821	1.89039	1.9931	2.28587	2.37433	2.34924	1.5894	2.24842	2.60431	2.42938	1.97541	2.54919	1.97444	2.13868	2.39439
EMP3	3.68404	3.0422	0.574978	3.12565	4.4207	3.6277	5.20713	3.08802	2.49096	4.8995	3.87387	2.97914	3.71221	3.11505	3.39625	4.11994	3.11605	3.11548	3.78144	2.6054	2.93955	3.02166	3.54741	4.35355	3.44982	3.52721	3.11317	4.19622	4.54963	3.4102	3.46531	3.93249	2.13897	3.92222	2.54861	3.80455	3.30961	3.58251	2.65823	4.71254	4.76451	3.63922	3.14628	3.67484	3.89235	2.14149	2.33157	4.65279	4.71017
ADGRE1	0.0926386	0.0712345	0.0491539	0.191143	0.210254	0.0394953	0.327461	0.0433564	0	0.315222	0	0	0.131657	0	0.0517813	0.257457	0.0916645	0.0148828	0.128655	0	0.025962	0	0.0649711	0.103726	0.114564	0.0602479	0.0231385	0.0721099	0.026515	0.0414127	0.0162582	0.0292507	0.0793623	0.0590259	0	0.0173702	0	0.140865	0.0300507	0.0811839	0.0989193	0.0335049	0.0264193	0.0624942	0.337216	0.02456	0.0180888	0.316726	2.37554
EREG	0.0309966	0	0	0.0165431	0.0196468	0	0.0254953	0.0345929	0.106785	0.173786	0	0	0	0	0	0.102885	0.0427698	0.0490708	0.0984042	0.151512	0	0.0176137	0.0649711	0.0700388	0.343408	0.0717586	0.111808	0.0721099	0.0515157	0.0632201	0.0112768	0.0292507	0.0568158	0	0.025792	0.0495006	0	0.0518222	0.0242468	0.0523229	0.153708	0.0858854	0.0223887	0.0800251	0.0505176	0.0444595	0	0.0969014	0.050423
F3	3.4314	1.35487	1.49479	4.93742	5.70774	5.02276	4.98221	5.27063	3.71732	3.81909	4.82972	2.69331	5.28657	2.67911	5.2535	5.07627	4.65769	5.4293	2.92348	4.33576	1.66516	5.37723	4.01698	5.47172	5.77274	5.26943	4.72487	6.54574	5.45379	5.27698	6.16003	4.17419	1.12314	2.11344	3.82229	5.57029	4.65719	2.74403	2.6187	6.32798	6.21483	4.38157	3.59657	4.04183	7.04719	1.67272	3.50036	6.9395	4.23593
FFAR2	0.456876	0	0	0.191143	0.0441734	0.0394953	0.163401	0.400219	0.106785	1.72279	0	0	0	0.0608788	0	0.203737	0.519647	0.165377	0.158488	0.0856614	0.025962	0	0	0.0175369	0.343408	0	0.0284098	0.471544	0.13707	0	0.0112768	0.0196756	0	0.29292	0.0417879	0.0822178	0.164317	0.114564	0.107796	0.239393	0.297513	0.0241129	0.0264193	0	0.152619	0.197367	0	0.128434	0.248512
FPR1	2.19573	0.272245	0.462528	2.13868	3.28336	1.65294	3.66988	1.57665	0.736929	1.38082	0.921621	0.594946	0.591967	0.137177	0.337993	2.38734	1.53939	0.710197	0.902469	0.642694	0.872071	0.715493	0.17763	2.77307	1.0918	0.882077	0.653975	0.852609	0.829885	0.671646	0.549098	0.615105	0.572529	1.04138	0.313077	1.07358	1.15719	2.04002	0.413362	1.04448	1.92172	0.888635	0.32121	0.387976	3.16308	0.735125	0.398837	3.10775	4.80661
FZD5	1.4156	0.145831	0.0998327	0.595724	0.410251	0.534042	0.793226	0.4913	0.396006	0.440589	0.679685	0.307384	0.486867	0.19573	0.584145	0.742541	0.563778	0.486918	0.765306	0.37242	0.106462	0.589689	0.411273	1.02826	0.595524	0.364882	0.343928	0.63711	0.648884	0.51721	0.587533	0.547195	0.104169	0.281544	0.701345	0.625037	0.47664	0.449273	0.129224	0.697962	0.450347	0.688663	0.696429	0.581873	0.647458	0.394487	0.344546	1.09982	1.25647
GABBR1	5.05275	6.91899	7.41892	6.98823	6.07605	6.31511	5.69145	6.59839	6.76062	5.32103	6.89862	5.83485	6.61724	6.76209	7.07034	5.37554	6.49135	7.23752	4.18913	6.63591	6.88194	7.24623	6.32798	5.86384	7.03201	6.53556	6.72001	7.10922	7.25498	6.91899	7.06254	5.90214	6.11122	6.34905	6.24646	6.64973	6.54073	5.33414	7.31276	7.01352	6.59583	5.8885	6.78791	6.4748	6.60886	6.77888	6.20626	6.69443	4.05371
GCH1	0.889634	0.233335	0.347663	2.44179	0.855829	0.765652	2.48343	1.2596	1.12493	2.72445	2.41258	1.41216	1.58274	0.687821	2.16104	1.09636	0.801305	2.01881	1.14637	0.837188	0.52734	2.36472	1.55872	2.36131	1.57044	0.782873	0.597676	1.46513	1.69583	1.1532	1.90055	2.96208	0.963839	0.473636	0.481083	0.817627	0.661461	1.45782	0.455594	1.80202	1.98422	1.2674	2.57635	1.80032	1.02389	1.44739	0.716986	2.90776	1.78561
GNA15	1.03648	0.612551	0.150798	0.683934	1.46729	1.06957	1.44789	1.2897	2.34528	0.173786	0.679685	1.27556	0.677874	0.954887	0.402936	1.33068	1.79943	0.684331	0.892741	1.65294	0.556684	0.549374	1.45456	1.63173	1.30366	1.99098	1.71868	0.485405	0.878464	1.82803	0.309617	1.94638	1.92051	0.49147	1.65373	0.610093	1.90819	1.41548	0.562791	0.974163	1.47046	0.62534	0.708375	1.12996	1.46779	2.46647	2.21536	1.47491	3.01037
GNAI3	1.02142	0.689561	1.19501	0.905572	0.950533	0.910483	1.05141	0.881774	0.837386	1.10146	1.05642	0.845613	0.991972	0.881774	0.918888	1.44284	0.948813	0.847574	1.19463	0.965499	1.05541	0.784976	0.786088	0.875543	1.21176	0.934302	0.802239	1.17042	1.15883	0.840332	0.904846	1.49147	1.32638	1.25786	0.695039	1.05188	0.926127	0.922022	1.11185	1.15332	0.937083	0.881446	0.790087	0.926023	1.12207	0.783202	0.782873	1.144	1.30061
GP1BA	0.227206	0.775318	1.32891	0.547904	0.26782	0.220811	0.302215	0.367554	0.22291	0	0.357207	0.180398	0.302916	0.463367	0.253102	0.116121	0.213681	0.257096	0.143285	0.175707	0.731675	0.437886	0.101084	0.203117	0.16181	0.191649	0.229792	0.281306	0.359271	0.228426	0.321171	2.42145	0.626845	0.49147	0.0806789	0.812307	0.268323	0.199368	0.583863	0.171487	0.71448	0.267546	0.269028	0.299667	0.209233	0.197367	0.115381	0.497572	0.105912
GPC3	0.388904	0	0.0523229	0.29265	0.14876	0.690598	1.99284	0.392165	0.363816	0.42091	0.377151	1.35615	0.7531	0.320131	0.767906	0.76815	0.161019	0.891162	0.536823	0.605214	0.106462	0.384342	0.721756	1.16761	0.612237	0.266217	0.373175	0.674918	0.67746	0.269783	1.05705	0.44703	0.250125	0.270227	0.0511688	0.384729	0.10568	0.98278	0.274031	0.608247	0.525589	0.321814	1.32312	0.0800251	0.152619	0.521675	0.230423	0.213919	0.204591
GPR132	0.591887	0.104865	0.0631088	0.37779	0.663605	0.433012	0.835751	0.351028	0.303457	0.211649	0.317339	0.22556	0.242187	0.19573	0.296147	0.52145	0.264019	0.295035	0.249108	0.383507	0.348176	0.275027	0.423648	0.549031	0.402323	0.29483	0.423546	0.29778	0.368496	0.32237	0.193747	0.461943	0.35654	0.302945	0.321596	0.545995	0.336754	0.736004	0.222838	0.303176	0.470487	0.321814	0.235871	0.183864	0.455382	0.445452	0.586443	0.519437	1.32834
GPR183	3.6529	0.238546	1.19933	0.234345	2.81837	0.742816	2.29782	1.21885	0.488803	0.193075	0.928716	0.966614	0.738198	0.19573	0.189259	3.23024	0.355834	0.518985	3.12722	0.163192	0.248512	0.581984	0.423648	2.10672	1.14747	1.9968	0.431998	0.83035	1.33438	0.393317	1.57507	0.259982	0.213887	0.124187	0.243956	0.438338	0.336754	5.00966	0.129224	0.81448	2.1699	0.730209	0.834973	0.354971	0.873888	0.411464	1.26851	1.30366	2.84515
HAS2	0.409666	0	0.0443524	0.0724525	0.034092	0.0248327	0.5291	0.129264	0.106785	0.358188	0.134952	0.202267	0.148884	0.0318269	0.189259	0.335884	0.118224	0.20609	0.173769	0.231354	0.025962	0.234639	0.0649711	0.515806	0.221084	0.22596	0.10071	0.264456	0.470175	0.137407	0.253433	0.075929	0.104169	0.0787867	0.0417879	0.0305551	0.0776672	0.207438	0.0383896	0.264926	0.142846	0.451601	0.488366	0.423357	0.22155	0.0956844	0.126478	0.619712	0.846879
HBEGF	3.83476	2.61897	2.09399	2.009	1.9541	2.27575	3.94121	2.6348	1.62424	4.707	2.08351	2.31176	2.61433	2.32145	2.32321	2.9328	1.69793	2.04203	3.79944	2.093	2.36197	2.03651	2.18324	3.83671	2.79297	1.95922	1.8237	2.78536	3.38649	2.08151	2.7555	3.96184	2.85311	2.16509	2.46814	2.65073	1.79917	3.29822	2.504	2.99617	3.73169	3.35336	2.38398	3.33231	2.24896	1.91533	2.21536	2.25186	3.71342
HIF1A	3.68234	3.81445	5.15705	3.78701	3.96034	3.96894	4.55833	3.74666	3.4517	4.21077	3.80122	3.61591	3.97434	4.00478	3.79908	4.11441	3.76681	3.67916	3.62212	3.47126	4.39941	3.69778	2.93212	3.86161	4.59433	3.87351	3.08288	4.20292	4.4267	3.67105	3.99421	4.29296	4.10989	4.38881	2.91838	4.06609	3.60212	4.03026	4.37278	4.34512	4.47404	3.43017	3.67303	3.38117	4.17238	3.49166	2.84625	4.82223	4.28423
HPN	3.79158	1.12441	0.731675	0.698415	1.47418	1.51622	2.04002	1.38194	0.987821	2.34788	0.785716	1.98966	1.99748	1.79072	1.17598	2.75996	1.6503	1.02696	3.44037	1.6849	1.33577	0.722414	1.40601	2.2752	1.1707	1.31541	1.38658	1.20577	1.65929	1.22371	1.14205	2.14502	1.23315	1.20036	2.92708	2.27006	1.67794	1.77713	1.40135	1.06393	1.93356	2.62308	0.911475	1.28832	2.52117	0.60282	1.35615	0.987944	2.64081
HRH1	0.201395	0	0.0772767	0.609885	1.22522	1.2028	0.856838	1.4656	2.11316	0.857555	1.14568	0.296917	0.677874	0.0608788	0.773988	0.705262	1.68631	0.775047	0.283231	1.88585	0.106462	0.927037	0.979473	1.49687	1.24641	1.55156	1.83592	1.47875	0.439933	1.70576	0.44354	0.175297	0.172332	0.0686098	1.56781	0.0822178	1.68152	0.545319	0.0672157	0.688106	0.176078	0.492869	1.12547	1.5132	1.64304	2.19075	1.58588	1.15554	1.29374
ICAM1	1.32821	0.141099	0.11023	1.53251	1.24107	2.06013	3.98032	1.60798	1.04755	5.0051	1.45719	1.09032	1.07943	0.887607	1.2365	1.05314	0.998333	0.768315	1.55245	0.542213	0.463095	0.981187	1.22393	1.77989	2.7684	1.10985	1.13877	1.68342	2.51314	0.862398	1.83777	3.95419	0.563632	0.570362	0.495326	1.86228	1.0223	1.42631	0.807471	2.66473	1.65215	0.865626	0.828301	3.01488	3.17496	0.856442	1.58122	4.91434	2.27847
ICAM4	0.107022	0	0.0772767	0.0594953	0.034092	0	0.102181	0.170357	0	0	0.0575842	0.168266	0.394716	0.0318269	0.0407501	0.145455	0.105134	0.0374859	0.128655	0.139335	0.0454378	0.132359	0.11278	0	0.251907	0.0486469	0.278907	0.10082	0.0383294	0.0414127	0.0252647	0.0424662	0	0	0.0806789	0.359443	0.10568	0	0.0774225	0.0523229	0	0.0588332	0.134664	0.137947	0.0505176	0.132298	0.15855	0.0969014	0.276933
ICOSLG	4.73837	0.565921	0.150798	0.677259	0.649353	1.30259	1.72071	1.61799	0.804726	2.51482	1.8237	1.26439	2.08481	0.303457	1.77773	2.30202	0.736407	1.31432	2.78066	2.12932	0.162344	0.792195	1.15554	3.32662	1.59515	2.40591	2.19003	1.27099	1.67922	1.13534	1.68049	0.72233	0.366889	0.415674	3.67831	1.37821	0.597465	2.24031	0.576566	1.73935	1.45569	2.84682	0.916646	1.9863	1.0663	0.882241	2.15809	1.641	3.38209
IFITM1	5.36604	2.35278	1.8524	5.33171	6.6828	6.40762	6.59839	6.1266	4.37013	6.66345	4.17379	5.53206	6.22999	4.03492	4.91924	4.90646	5.40488	4.77817	5.70339	3.77938	4.35929	3.69664	5.88465	5.51505	4.14388	4.82278	4.77448	5.84165	4.6865	4.4069	4.80098	6.42179	4.82683	5.26864	3.95533	4.19416	5.34479	5.5941	3.72445	5.94351	5.23977	5.72526	4.49377	6.1058	7.45597	3.67731	3.96184	5.70939	5.68376
IFNAR1	2.56046	2.79935	3.35923	2.74291	2.33199	2.95303	2.74263	2.56892	2.76854	2.28467	2.461	2.76913	2.59267	2.10685	2.68045	2.70241	2.78399	2.76249	2.94743	2.68919	2.59748	2.66374	2.06412	2.59363	2.88617	2.6661	2.55553	2.79882	2.55618	2.57687	2.55553	1.69122	2.33479	2.2109	2.41888	2.25276	2.66995	2.51138	2.58568	2.85509	2.32021	2.73083	2.42458	3.15411	2.74388	2.95218	2.56849	3.14718	3.63332
IFNGR2	2.96966	2.70853	2.79228	4.49974	4.29846	4.32364	4.33991	4.10303	4.10519	4.25674	4.29975	3.64498	3.76493	3.07938	4.05871	3.69579	4.17971	4.1545	3.6193	4.13665	2.97631	4.23102	4.04394	4.3509	4.09164	4.01997	4.15151	3.8173	3.60509	3.90456	3.9648	3.53457	3.21456	3.26089	3.76476	3.35939	3.91112	4.16473	3.08745	3.70663	3.4001	3.43678	3.80051	4.71634	4.63866	4.21139	4.13331	5.00479	5.50381
IL10	0.555457	0	0.0631088	0.0370734	0.441641	0.195759	0.212083	0.0345929	0.0724338	0	0.0337746	0.774059	0	0.204399	0.0307876	0.116121	0.0530066	0.0887021	0.0836221	0.072299	0.0570896	0.0223474	0.101084	0.306359	0.129856	0.0832571	0.353752	0.163163	0.21338	0	0.167115	0	0	0	0.025792	0	0.0776672	0.296364	0.187543	0.0662142	0.0787644	0.14222	0.260392	0.137947	0.181949	0.02456	0	0.40988	1.55407
IL10RA	1.84825	0.44536	0.929878	1.29155	2.1988	0.800622	2.25368	1.01986	1.00078	0.440589	1.64556	1.52519	1.29996	0.268446	0.938767	1.15179	1.04908	1.31432	1.61164	0.746527	0.667066	1.10178	1.40028	2.63987	0.491602	1.5101	1.04819	0.957733	0.92843	0.862398	1.00654	0.480739	0.829692	0.396402	1.05414	0.986507	0.644513	2.73486	0.335588	1.22165	1.47818	1.51435	0.964057	1.02651	1.87418	0.971334	0.860064	1.98591	3.80244
IL12B	0	0.0712345	0.0808129	0	0.0196468	0	0	0	0	0	0	0	0	0.0200295	0	0	0	0	0	0	0.0345088	0.0176137	0	0.0132087	0	0	0.0231385	0.0721099	0	0.0249318	0	0	0.0568158	0	0	0	0	0	0.0383896	0	0	0	0.0223887	0.0624942	0	0.02456	0	0	0
IL15	0.546396	0.398948	0.330885	0.518766	0.441641	0.479281	0.963428	0.38359	0.303457	0.64806	0.56415	0.371523	0.541654	0.541312	0.577367	0.511128	0.332328	0.605578	0.892741	0.46579	0.356155	0.303439	0.481951	0.45874	0.221084	0.459086	0.229792	0.662919	0.648884	0.411803	0.42091	0.454526	0.765231	1.06522	0.261327	1.10439	0.268323	0.67631	0.987433	0.507334	1.47818	0.659984	0.665702	1.16084	0.66714	0.420369	0.398837	0.671977	1.24885
IL15RA	0.794994	0	0	1.17587	1.85409	1.60083	2.99633	1.60798	0.875193	4.05217	1.01083	1.05611	1.53715	0.469559	0.796427	0.76815	1.20654	0.710197	1.27033	0.704098	0.737883	0.393521	1.06382	2.49468	0.45809	0.722808	1.00967	0.863491	0.74884	0.751067	0.785803	2.81389	0.807998	1.13006	0.808956	1.20749	1.30209	1.3065	0.360236	1.73935	1.31933	0.829424	0.702085	1.67857	2.14996	0.791042	0.656809	2.22577	2.06536
IL18	2.00139	0.238546	0.391036	1.29155	2.55591	2.4572	1.88234	0.940516	0.899975	0.570897	2.48932	2.00887	1.26663	0.425335	0.767906	2.61076	0.77222	1.08258	2.30717	0.422007	0.843519	1.01586	0.622148	1.99519	1.30797	2.10295	1.28038	1.3197	0.998155	0.990912	0.770578	1.52519	0.366889	0.746527	0.720813	0.289697	0.818355	3.60426	0.310813	2.08901	1.27214	1.63469	1.19698	1.21401	1.67962	0.438483	0.289453	2.11925	4.03763
IL18R1	0.324588	0.109046	0.155292	0.473896	1.51524	0.461262	0.793226	0.838127	0.25129	1.87122	0.229275	0.104291	0.131657	0.562736	0.0307876	0.581319	1.1992	0.185053	1.09106	0.0254735	0.205008	0.029976	0.137933	0.953705	0.384342	0.158814	0.122182	0.196478	0.296331	0.0522262	0.401893	1.65745	0.226741	0.800341	0.0417879	0.265245	0.465497	0.273242	0.222838	1.77433	0.749646	0.267546	0.420321	1.79403	1.05045	0.340244	0.0784617	0.808168	0.263038
IL18RAP	0.378313	0.109046	0.166456	0.212269	0.23958	0.313173	0.344223	0.4774	0.138829	1.13128	0.0826242	0.416788	0.302916	0.0941038	0.0634267	0.174772	0.682867	0.22705	0.283231	0.0997611	0.0812099	0.0395371	0.0564708	0.267414	0.417617	0.450273	0.0670314	0.179269	0.284919	0.125157	0.193747	0.183847	0.262263	0.415674	0.12288	0.229164	0.164317	0.334145	0	0.377113	0.164704	0.321814	0.186669	0.299667	0.384519	0.132298	0.0657242	0.29335	0.0621344
IL1A	0.252152	0	0.0523229	0.0370734	0.034092	0.0843708	0.431728	0.151012	0.138829	0.135521	0.02541	0.104291	0.166933	0	0.0407501	0.145455	0.0427698	0.0887021	0.158488	0.0254735	0	0.0837737	0.0649711	1.04633	0.170187	0.0602479	0.188536	0.0848882	0.787845	0.031677	0.127185	0.123296	0.0793623	0.0590259	0.188855	0.0305551	0.10568	0.650271	0.0473065	0.0409808	0.0588503	0.114897	0.220354	0	0.120931	0.311838	0.0916315	0.142069	1.07232
IL1B	0.639756	0.169875	0	1.12482	0.426093	0.65119	3.45093	0.74484	0.625037	0.459222	0.229275	1.22153	0.394716	0.0608788	0.128674	0.759626	0.275591	0.671408	0.426751	0.0997611	0.447275	0.143473	0.471113	1.47145	0.612237	0.552278	0.431998	0.526627	2.83491	0.484943	0.614629	0.809061	0.680923	0.195458	0.362928	0.229164	0.268323	1.37112	0.518129	0.278828	1.17103	0.39947	0.283765	0.137947	2.77501	0.350118	0.279525	2.17635	4.48599
IL1R1	1.45256	0.243828	0.166456	1.97068	2.78815	2.77251	3.55231	2.10658	0.744267	3.15843	1.62688	1.05611	1.16905	0.91438	0.879318	1.09055	1.75598	0.872318	2.15361	0.687667	1.20384	0.637354	1.26485	2.79241	0.994173	1.29788	0.551162	1.42123	0.935287	0.742703	1.08561	2.4658	0.670595	1.8788	0.443491	2.39075	1.23542	1.32638	1.10787	2.44614	3.33112	1.22545	0.822152	2.60016	2.79703	0.748993	0.3527	2.00755	2.8153
IL2RB	0.150615	0	0.0443524	0.0724525	0.0671372	0.0843708	0.0665947	0.160601	0.138829	0.231478	0.0703029	0.257727	0.377113	0.0713744	0.222665	0.145455	0.226706	0.216772	0.395896	0.412869	0.025962	0.0708415	0.101084	0.164047	0.16181	0.20354	0.219627	0.179269	0.237909	0.249144	0.240826	0.0424662	0.0918033	0.240358	0.102342	0.120528	0.134992	0.464074	0.118961	0.156532	0.186737	0.55258	0.160273	0.0800251	0.136858	0.0819892	0.361519	0.142069	0.189284
IL4R	1.90936	1.21113	0.55617	3.25292	3.96556	3.92005	4.7528	3.10316	1.4573	5.28333	2.52284	2.08389	1.77462	1.72885	1.49957	1.40085	3.08066	1.28156	2.20288	0.944187	2.15982	0.960022	1.574	3.96498	1.11217	1.68368	1.45719	1.5009	1.69583	1.58794	1.2108	4.21753	1.82542	2.33521	1.37644	2.97294	3.05368	2.95531	1.53638	3.23231	3.89782	1.56242	1.27088	4.01219	4.64249	1.43779	1.35941	3.6167	4.5438
IL6	0.313369	0.145831	0	0.617536	1.03866	2.38223	3.82993	2.46386	0.589341	6.41364	0.183884	0.381408	0.186158	0.388503	0.402936	0.560129	0.528982	0.31333	0.579671	0.0463592	0.471294	0.108901	0.423648	3.54083	0.928802	0.476705	0.343928	2.03974	2.1894	0.280241	0.371962	3.96276	0.643812	0.800341	0.0607958	1.68993	0.370011	1.00007	0.34295	1.69211	1.70361	0.579328	0.283765	2.01843	2.13267	0.521675	0.55512	3.47267	1.65317
IL7R	0.107022	0	0.0959086	0.0276351	0.277006	0.0843708	0.230409	0.400219	0.181022	0.211649	0.122131	0.267883	0.263123	0.0506799	0.0239751	0.733429	0.132337	0.247122	0.349791	0.209092	0.025962	0.163708	0.0649711	0.18516	0.153294	0.266217	0.111808	0.419293	0.459466	0.0980335	0.0998072	0.160031	0.0793623	0.0902207	0.0705778	0.0229678	0.119737	0.819556	0.118961	0.213033	0.186737	0.960022	0.0489122	0.472534	0.152619	0.174993	0.260914	0.172207	0.204591
CXCL8	0.949827	0.243828	0.225796	0.223778	0.773988	1.01848	4.29125	1.98924	0.278162	4.90947	0.710917	0.703001	0.242187	0.335124	0.26388	2.19629	0.201774	1.19831	0.729163	0	0.130683	0.0395371	0.387875	1.49369	1.46663	0.485611	0.382753	1.58852	2.15161	0.239201	0.965619	5.12203	0.213887	0.938458	0.197578	1.19147	0.279049	1.18154	0.413362	3.10419	2.45706	1.20793	0.178047	2.89598	0.692379	0.628879	0.388547	5.55324	0.434709
INHBA	0.324588	0.4806	0.247604	0.575587	0.26782	0.300907	1.24725	0.317842	0.499171	0.231478	0.287332	0.213629	0.41362	0.137177	0.560415	0.467836	0.213681	0.801537	0.579671	0.276651	0.106462	1.01013	0.17763	1.92821	0.310509	0.191649	0.155536	0.179269	0.337993	0.193772	0.739887	0.967368	0.0793623	0.182914	0.0806789	0.148268	0.164317	0.334145	0.187543	0.199088	0.830813	0.311487	0.290974	0.405678	0.0767329	0.368346	0.0657242	0.519437	0.553793
IRAK2	2.08623	1.12441	0.750892	0.37779	1.1086	0.967946	1.49912	1.16615	1.07965	1.49322	0.628029	0.997545	0.558983	1.19632	0.829604	1.12672	0.984059	0.556361	1.46549	1.43767	1.19543	0.493383	0.677008	1.89265	0.988754	0.642533	0.862874	0.709268	0.991757	1.08223	0.587533	2.53852	1.45256	1.38468	1.45952	1.25109	0.886544	1.21285	1.38413	0.785308	2.53715	1.18826	1.60679	1.17904	1.19751	1.63843	1.03963	2.1523	1.73857
IRF1	1.94638	1.8842	2.40048	1.43905	1.46362	2.17017	3.72947	2.06844	1.2214	4.0209	1.57653	2.12739	1.85215	1.89224	1.46337	1.67071	1.83895	1.53952	2.2267	1.52431	1.77276	1.37936	2.06684	4.1587	1.83989	1.26312	1.89053	1.45854	2.7103	1.61396	1.89557	3.91075	2.48194	2.17124	1.40914	3.01475	1.47855	2.10795	2.03483	2.30527	3.90363	2.00055	1.65165	3.52148	3.14075	1.36556	1.42035	5.14553	3.07727
IRF7	3.05668	2.88617	0.496976	2.45136	2.78218	2.86362	4.06047	2.58883	1.91803	3.4475	2.05377	2.24086	2.89473	3.17108	2.03292	3.04207	2.96445	1.8777	3.39577	1.99258	2.82444	1.86069	3.21872	3.7444	2.01802	2.33077	1.70126	2.82002	3.06726	2.04831	2.25356	4.28509	3.73685	3.47726	2.21982	3.17999	2.52146	3.96986	2.74816	3.40682	3.29614	2.89751	2.25897	4.09006	3.74355	1.41284	2.13182	4.22997	4.64223
ITGA5	1.86494	0.789433	0.78258	1.90884	2.86264	2.93776	4.5876	2.68919	1.09225	4.71306	2.67603	1.71642	1.61535	1.69286	1.28623	1.66155	1.93532	1.17245	1.89778	1.08159	1.10007	1.00379	1.44307	3.3349	1.86279	1.71056	1.61245	1.25309	2.23908	1.04228	1.73715	3.85482	1.04383	1.63618	1.40446	2.51168	1.70474	2.83516	0.851756	2.89654	3.04025	1.71691	1.63147	2.79006	2.34841	1.03342	1.16838	2.7013	2.93846
ITGB3	0.163486	0.403851	0.380375	0.442277	0.813122	0.899357	1.09018	0.317842	0.0724338	0.984935	0.287332	0.202267	0.322133	0.0713744	0.200986	0.490285	0.213681	0.216772	0.192575	0.151512	0.348176	0.153719	0.305671	1.00991	0.170187	0.134404	0.166166	0.0848882	0.163833	0.0632201	0.167115	0.416862	0.0669673	0.195458	0.11278	0.328555	0.0776672	0.396741	0.138874	0.517718	0.994371	0.341753	0.297601	0.0988863	0.657701	0.219075	0.0784617	0.329143	0.828855
ITGB8	3.32438	0.833865	2.4703	2.76868	2.29595	2.55852	3.03105	2.29649	1.93844	2.68004	2.92836	1.78071	2.87649	1.77674	2.86334	4.1511	2.81474	2.71142	3.09987	2.11186	1.06049	2.55715	1.97139	1.95173	3.72565	2.70811	1.96711	3.51636	3.61102	2.33944	3.00039	1.13867	0.616742	1.67492	2.04671	1.02002	2.7222	2.38599	0.851756	3.6366	1.12196	2.7665	2.60729	2.749	2.49483	1.6503	1.63904	3.16439	2.36349
KCNA3	0.0309966	0.653095	1.70239	0.791538	0.353899	0.266913	0.327461	0.400219	0.752203	0.211649	0.512724	0.131087	0.131657	0.268446	0.490285	0.0764317	0.275591	0.591414	0.128655	0.383507	0.348176	0.67261	0.399166	0.795978	0.310509	0.215095	0.487788	0.163163	0.188855	0.258766	0.180673	0.533695	0.186241	0.729287	0.296069	0.352274	0.257659	0.273242	0.47814	0.171487	0.517827	0.100849	0.94017	0.225711	0.0628206	0.728189	0.593883	0.305021	0.204591
KCNJ2	1.93329	0.194544	0.660151	1.63819	0.813122	1.04836	0.739887	0.732176	0.776618	1.48233	1.61164	1.77489	1.31208	0.0713744	1.97229	1.55193	0.991382	1.55307	2.60729	1.22311	0.266939	1.6973	0.919801	0.833488	1.41029	0.782873	0.884897	1.39405	0.821677	0.782003	1.66805	0.42478	0.460652	0.455382	2.16036	0.376237	0.597465	1.56476	0.179519	1.09045	0.501223	1.9455	0.691125	1.80606	0.989686	0.628879	0.840096	1.2897	2.60827
KCNMB2	1.14513	0.180531	1.04836	0.83377	0.94452	0.943997	1.1264	1.40074	2.16643	0.923159	0.741279	1.35952	0.864357	0.604005	0.699988	1.0323	1.52293	0.781028	1.1007	1.81648	0.215152	0.729808	1.6245	0.795978	1.55814	1.55814	1.23542	0.917077	1.24411	2.12903	0.863054	0.175297	0.482205	0.260413	0.855348	0.438338	1.4337	0.959428	0.763968	1.14618	0.619212	1.29752	0.983896	2.40226	1.14504	2.00295	1.23289	0.755295	0.577367
KIF1B	5.45737	5.72973	7.22043	5.08721	4.46888	5.13481	4.48269	4.99959	5.06607	4.59708	4.70778	4.51254	4.53801	4.92888	4.94242	4.55082	5.01485	4.90947	4.79624	5.04971	5.3673	5.18806	4.86518	4.56378	5.34479	5.26439	4.99124	4.87468	5.05988	5.22335	4.98929	4.46725	4.70858	5.49181	4.89555	4.7979	5.25739	4.71334	5.34562	4.55274	5.09473	5.4214	4.83348	4.57916	5.28696	5.3231	4.80265	4.61642	4.60088
KLF6	3.39792	3.65857	3.49549	2.19561	3.51095	3.50382	4.24974	3.03628	2.48108	4.67321	2.38748	2.68296	2.32321	3.14689	2.34231	2.25356	2.95178	2.28656	3.20783	2.22226	2.57317	2.07906	2.43678	3.09972	2.5703	2.74193	2.61062	2.44863	3.08458	2.67729	2.94108	3.28028	2.70796	3.43692	2.43866	3.25248	2.25479	3.85107	2.85565	3.48214	3.01646	2.44407	2.49989	3.26678	2.96514	3.16163	2.72822	3.10947	3.37582
LAMP3	0.0660137	0.0918421	0.0466072	0.0724525	0.0933104	0.195759	0.361403	0.217983	0.0568708	0	0.171496	0.131087	0.0997323	0.0200295	0.0753196	0.13056	0.0530066	0.123888	0.0984042	0.0997611	0.0454378	0.0708415	0.269253	0.164047	0.145028	0.170062	0.111808	0.179269	0.150599	0.0632201	0.0162582	0.0676474	0.0793623	0.101478	0.0806789	0.0495006	0.0776672	0.114564	0.0571798	0.171487	0.0787644	0.0588332	0.106732	0.0624942	0.0915713	0.02456	0.0429637	0.0790415	0.154174
LCK	0.122707	0.122707	0	0.0370734	0.159275	0.0603352	0.258863	0.129264	0.0899747	0.211649	0.122131	0.296917	0.359957	0.147008	0.0517813	0.244172	0.175134	0.20609	0.729163	0.175707	0.0454378	0.029976	0.162503	0.259308	0.145028	0.094986	0.278907	0.312748	0.176465	0.16044	0.0857661	0.183847	0.213887	0.101478	0.197578	0.0305551	0.164317	0.917591	0	0.141672	0.257861	0.865626	0.283765	0.160333	0.152619	0.132298	0.032426	0.0790415	0.263038
LCP2	1.82608	0.455901	0.562513	1.91205	3.03173	2.25276	3.18713	2.98646	3.23332	3.2131	0.991127	1.55778	1.79559	0.745562	1.22511	1.70437	2.48317	1.55307	2.37079	1.32661	0.95414	1.18431	1.87109	2.00936	1.27934	1.71629	2.34461	1.25309	1.64995	2.2989	1.53223	1.82619	0.972443	1.31793	1.78477	1.02002	2.35278	3.03727	0.865281	1.8852	1.60579	2.05915	1.76365	1.58471	2.49483	2.80854	2.42145	2.17635	3.79839
LDLR	3.51207	3.07413	2.28902	1.78599	2.85552	2.98967	3.44579	2.74205	1.85476	4.58686	1.31816	2.06883	0.991972	1.77674	1.24256	0.97747	2.50569	0.801537	3.10618	2.6611	2.32493	0.873478	2.28371	3.79471	1.65433	2.21334	2.27819	1.29166	2.22997	2.56849	1.4917	3.8106	3.15655	2.0644	2.57674	2.65408	1.52604	2.33717	1.8237	1.61305	4.06707	1.84899	2.16857	3.49437	4.2393	2.0269	2.23469	1.73818	2.97109
LIF	0.122707	0	0	0.0724525	0.277006	1.33685	2.90707	0.189578	0.0279708	2.54207	0.0826242	0.104291	0.166933	0.0713744	0.0883487	0.13056	0.0916645	0.0196243	0.0984042	0.24296	0.266939	0.0223474	0.0768529	2.59951	0.121449	0.0377492	0.0368305	0.163163	0.619145	0.11185	0.0704141	2.10711	0.378151	0.721044	0.0417879	1.08737	0.0525084	0.296364	0.0300507	0.389154	1.69398	0.231478	0.0759927	0.0624942	0.609061	0	0.0784617	2.46209	1.99378
LPAR1	7.14515	2.53524	2.68906	3.8575	2.08939	5.19139	5.93352	3.66156	3.91877	7.35872	3.45642	5.53017	7.12908	1.63447	5.69794	6.36997	3.89855	4.78898	7.08197	4.91863	2.35713	3.93176	6.81842	5.36399	6.33735	5.43064	4.00176	5.57815	5.90147	4.65896	5.72581	3.51429	3.0218	1.43964	5.3916	2.57056	3.49272	6.41975	1.67395	5.732	2.43936	7.7679	4.6999	5.31096	3.95419	3.33994	3.98242	4.91619	6.94295
LTA	0.252152	0.357504	0.0700145	0.311001	0.32225	0.56049	0.491242	0.226741	0.0899747	0.211649	0.556237	0.0707462	0.469177	0.449161	0.355892	0.244172	0.434473	0.236869	0.523338	0.231354	0.686896	0.234639	0.125265	0.421776	0.137608	0.0832571	0.133413	0.404804	0.348832	0.0632201	0.265928	2.91047	1.05358	0.890971	0.206975	1.33913	0.336754	0.199368	0.291407	0.291502	0.325267	0.278782	0.085914	0.423357	0.22155	0.0683154	0.0657242	0.671977	0.531141
LY6E	4.85957	6.30057	3.40651	6.73428	6.61439	6.38367	5.55324	6.50998	6.71431	6.15842	6.67442	5.3882	6.28977	6.30794	6.73428	5.33333	6.54821	6.63857	5.08177	6.87874	6.41567	6.7258	6.91551	5.68978	5.8299	6.1697	6.68576	6.08054	5.75216	6.30236	6.48644	5.14589	6.34116	5.77855	6.54574	6.00601	6.75752	5.67784	6.08129	5.88276	4.96847	5.40018	6.1697	7.57024	6.13289	6.54325	6.87214	6.77573	4.63485
LYN	1.23598	2.16316	2.87117	1.07434	2.06214	0.980184	2.24546	1.50984	1.37316	0.890706	0.816667	1.06307	1.68126	2.25842	0.645258	1.71767	1.55356	0.956541	1.15919	0.741009	2.55153	0.898431	1.19653	1.75117	0.917984	1.78738	1.43408	0.863491	0.694107	1.57923	0.761801	1.83551	2.32659	2.48262	1.13449	2.24911	1.62009	2.37776	2.46047	1.05131	2.74663	1.03805	0.691125	1.48026	2.13267	0.748993	0.737515	1.79741	3.76664
MARCO	1.05776	0.109046	0.176648	0.343642	2.08151	0.742816	0.407018	0.327003	0.0899747	0.741009	0.336854	0.390095	0.242187	0.116078	0.189259	1.175	0.264019	0.075857	1.42912	0.0856614	1.01749	0.331653	0.330928	0.291706	0.409666	0.423447	0.896625	0.196478	0.296331	0.206054	0.432093	0.183847	0.322983	0.29292	0.522992	0.468045	0.0525084	0.964867	0.240632	0.329603	1.59591	0.128811	0.251354	0.183864	0.542415	0.546495	0.426135	0.487533	0.919048
MEFV	0.201395	0.0878845	0	0.0594953	0.361649	0.32439	0.133707	0.327003	0.138829	0.400088	0.109356	0.0601002	0.205496	0.10506	0.0407501	0.13056	0.390149	0.0618202	0.158488	0.126493	0.0812099	0.0837737	0	0.241915	0.213016	0.158814	0.177202	0.116087	0.0383294	0.182321	0.0162582	0.0424662	0.104169	0.1699	0.188855	0.0603388	0.119737	0.105284	0.097078	0.199088	0.21808	0.100849	0.0405947	0.317842	0.262082	0.66429	0.199344	0.0969014	0.263038
MEP1A	0.137235	0	0	0.129877	0.0441734	0	0.133707	0.0433564	0.0410608	0	0.109356	0.0390937	0	0	0.0307876	0.0890869	0.0427698	0.0196243	0.0836221	0	0	0.0708415	0.11278	0.045415	0	0.0832571	0.0566918	0.10082	0.026515	0.031677	0.0162582	0.0676474	0.0669673	0	0.0208413	0	0.0649964	0.296364	0	0.0662142	0.0343821	0.182078	0.0672228	0.0624942	0.0505176	0.0189162	0.0429637	0.0621544	0.34584
MET	0.252152	0.403851	0.103568	0.0968303	1.14226	1.04836	0.594561	1.08833	1.04755	0.252182	0.148014	0.463324	0.41362	0.0318269	0.253102	0.335884	1.6503	0.570423	0.511069	0.422007	0.0689582	0.132359	1.13273	0.299276	0.730766	1.65972	1.35014	0.328606	0.420658	0.217435	0.0392195	0.853929	0.0568158	0.124187	1.26049	0.0603388	1.13575	0.578309	0.160601	0.199088	0.186737	0.895257	0.432356	2.37816	0.361519	0.79775	1.53895	0.280941	1.24885
MMP14	2.19315	0.536823	0.671281	1.25309	2.98109	2.01881	2.33757	1.39393	0.969163	1.49322	1.24559	1.33924	1.92077	1.44455	1.62702	1.91467	1.06263	1.75562	1.52971	0.998333	0.837484	1.48502	1.67559	2.05512	1.18076	1.57702	1.70437	1.86638	1.92918	1.40877	1.84838	2.36552	0.690396	1.50761	0.96505	2.09673	1.0223	2.08783	1.49369	2.22183	2.39453	1.84012	1.44209	1.34937	1.80674	0.75506	0.832416	2.07339	2.89248
MSR1	1.38435	1.37682	2.29676	0.434752	2.30647	0.313173	2.29056	0.806133	0.528559	0.173786	0.419846	0.426443	0.558983	1.24051	0.176753	1.53158	0.286931	0.368294	1.08148	0.219759	1.13867	0.163708	0.0887734	1.87997	0.595524	1.03153	0.508602	0.432615	0.549221	0.125157	0.352546	0.553793	1.21636	0.473636	0.102342	0.782969	0.268323	3.13497	1.76528	0.550549	1.98134	0.512662	0.30546	0.299667	1.19226	0.271006	0.168761	1.41959	3.80244
MXD1	2.60376	2.27047	2.72638	1.7241	2.01308	1.57819	2.16172	2.01908	1.94195	2.3023	2.23879	1.43565	1.84514	2.31625	1.62996	1.9541	2.5158	1.62113	2.13433	1.66711	2.60701	1.7138	1.74715	1.94056	1.62246	1.72044	1.67457	1.79516	2.72319	1.66283	1.9675	4.65947	2.83434	3.35366	1.93453	2.80394	1.87248	1.65165	2.37856	1.65707	3.09759	1.97151	1.64202	2.84964	2.25723	1.84001	1.62113	2.31283	2.07518
MYC	1.17534	0.559185	0.236667	0.971904	1.80783	2.07906	2.75344	1.67432	1.08628	2.26424	1.11049	0.812749	0.576411	0.729088	0.75236	0.599917	1.45404	0.775047	0.954705	0.741009	0.899154	0.684722	0.888716	2.30407	0.811778	0.836476	1.26428	0.778523	1.10512	0.906029	0.770578	2.03751	0.58244	0.635063	0.855348	1.17892	1.3212	1.12273	0.723568	0.837288	1.93356	0.785419	0.884401	1.43382	1.74782	0.895052	1.15835	2.28534	2.14984
NAMPT	3.22867	3.32603	4.27531	3.21771	4.31953	4.12014	5.62196	4.03628	2.87521	5.13128	2.79399	3.19033	2.72165	2.56082	2.59898	3.17151	3.09273	3.17309	3.30568	2.8371	2.65311	2.56276	2.92025	4.03876	3.59822	3.02151	2.61936	3.01152	3.10905	2.66046	2.86696	5.45108	2.81598	3.00125	2.26493	3.75958	2.68657	3.42047	2.86446	3.87655	5.69145	2.87227	2.76458	3.61851	4.29296	2.96151	2.44665	5.60471	4.18974
NDP	3.32075	3.08191	3.14961	3.29271	3.0613	3.74924	2.5733	3.12105	3.22691	3.20316	3.82068	1.73831	4.37343	3.23826	3.84466	4.33252	3.92808	3.48406	2.98334	3.29957	3.21642	3.73563	3.29494	2.53154	4.68465	3.72104	3.5533	5.03565	4.16411	3.63939	3.97732	1.97139	3.90253	3.50145	3.26547	2.92095	3.88342	2.67173	3.72174	4.4813	3.51397	3.38331	2.89989	3.30258	4.57791	3.03359	3.15843	3.69314	2.27034
NFKB1	2.53181	2.33453	3.21786	1.76566	1.82828	1.9277	2.6625	1.76758	1.7331	2.85168	1.80513	2.01775	1.7272	2.29579	1.87336	2.28668	2.02175	1.94969	2.17355	1.74519	2.3541	2.00656	1.47518	2.30541	1.72836	1.67898	1.8553	1.94969	1.9751	1.66684	1.91415	2.24342	2.46184	2.70324	2.09569	2.42238	1.73402	2.03451	2.3913	2.29676	2.63592	2.2456	1.63869	2.33064	1.93803	1.67272	1.94625	2.78164	2.67715
NFKBIA	5.24163	3.80958	3.16019	4.56204	5.17151	5.27221	6.38862	5.45108	4.392	7.19691	4.76616	4.48622	4.84536	4.41479	4.98867	4.95492	4.65973	4.34317	4.38628	3.57829	4.53994	4.52713	4.31888	5.29295	6.00601	4.92343	4.17951	4.70307	4.92951	4.794	5.45559	6.90881	3.69895	5.78802	4.07349	4.20807	4.50159	5.1377	3.718	6.64128	4.24823	4.25313	3.81026	5.31256	5.60471	4.19803	4.97005	6.51237	4.61363
NLRP3	1.29553	0.211318	0.302086	1.2294	1.83319	1.07485	1.56448	1.67145	1.33657	0.984935	1.04826	1.49424	1.10101	0.425335	0.836308	1.0323	0.645862	1.00251	0.729163	1.02826	0.237608	1.17201	0.622148	0.929878	0.747414	1.4639	1.80111	0.686197	1.21401	1.10512	0.731266	1.57793	0.104169	0.368399	1.29432	0.904159	1.52604	1.78573	0.549859	0.540239	0.558061	0.914578	0.902374	0.371572	1.78906	1.33577	1.71406	0.421208	2.14123
NMI	1.42607	0.392523	0.117717	1.4227	1.48634	1.48516	1.64658	1.28542	0.969163	2.01724	1.35133	1.20249	1.77462	0.583226	1.38101	1.86533	1.42111	1.33807	1.32096	0.823517	0.622425	0.909879	1.54711	1.63557	1.3604	1.32858	0.964493	1.94969	1.43015	0.977831	1.19543	0.953409	0.829692	0.871516	0.747004	1.05673	1.25066	1.25025	0.536754	2.04794	0.937083	1.44284	1.0351	1.86401	2.29918	0.74184	0.743102	2.15551	2.72333
NMUR1	0.150615	0.113607	0	0.0724525	0.169303	0.0603352	0.123888	0.0839881	0.265109	0.120931	0.0337746	0.092767	0.114109	0.475716	0.141646	0.16018	0.132337	0.134431	0.11355	0.231354	0.71448	0.0837737	0.17763	0.0175369	0.350294	0.20354	0.209272	0.116087	0.0806595	0.206054	0.180673	0.245142	1.07099	0.1699	0.11278	0.239063	0.091304	0.273242	0.763968	0.096251	0.0684951	0.114897	0.143056	0.0624942	0.167154	0.0565113	0.103294	0.0621544	0.076123
NOD2	0.227206	0.233335	0.0631088	0.140069	0.434103	0.097032	0.567364	0.264153	0.0410608	0.607974	0.0703029	0.131087	0.205496	0.167055	0.0634267	0.52145	0.275591	0.0618202	0.249108	0.0856614	0.151813	0.132359	0.305671	0.359416	0.178546	0.094986	0.14464	0.376075	0.400869	0.0414127	0.0704141	0.971819	0.300946	0.195458	0.0607958	0.359443	0.134992	0.426478	0.214354	0.199088	0.737515	0.16835	0.125971	0.225711	0.542415	0.0444595	0.0916315	0.329143	1.45036
NPFFR2	0.0539195	0	0	0.0207588	0	0.423184	0.0192097	0.300423	0.106785	0.400088	0.109356	0.0494529	0	0	0.141646	0	0.0655308	0.144875	0	0.231354	0	0.029976	0.0887734	0.212145	0.595524	0.0832571	0.316524	0.21469	0.619145	0.393317	0.152927	0	0	0	0.142728	0	0.149848	0.0683339	0	0.171487	0	0.0335049	0.552637	0	0.0915713	0.593415	0.344546	0.353752	0
OLR1	4.20356	0.308479	0.247604	1.69135	1.09383	0.891954	4.51707	1.25066	1.19642	0.535144	0.960244	2.08068	1.53715	0.18638	0.99917	3.38117	0.793681	1.66387	2.98939	0.550549	0.725611	1.80215	0.953186	3.64892	1.51658	1.95039	1.41154	1.05402	2.46827	1.37744	2.11626	0.6352	0.262263	0.281544	1.03627	1.34348	0.676697	5.14201	0.398767	0.953806	2.58338	2.32561	0.313521	0.553194	0.902961	1.19247	1.489	1.8015	4.4717
OPRK1	0.0413687	0.0918421	0.12604	2.04643	0.32225	0.936897	0.230409	0.916751	0.954489	0.231478	1.61688	0.318606	0.283522	0.0713744	1.76599	0.335884	0.809454	1.44025	0.0713885	0.91818	0.761477	2.08743	0.435416	0.795978	1.42256	1.18846	0.6333	0.873089	0.261234	1.07588	0.904846	0.123296	0.250125	1.04138	0.557432	0.265245	0.587189	0.663842	0.274031	0.467582	0.238377	0.512662	1.56149	0.137947	0.300307	1.71629	0.795689	1.01446	0.204591
OSM	1.39867	0.145831	0	0.129877	0.346734	0.208502	0.687969	0.469559	0.181022	0.42091	0.251773	0.257727	0.186158	0.456805	0.128674	1.14012	0.201774	0.134431	0.38111	0.0463592	0.313299	0.132359	0.149706	0.855273	0.284476	0.246629	0.229792	0.360539	0.610208	0.258766	0.265928	1.59917	0.52203	0.599917	0.102342	0.927771	0.0776672	2.3221	0.1963	0.156532	1.36157	0.195549	0.178047	0.137947	0.685155	0.0565113	0.188876	0.815706	1.30061
OSMR	1.39867	0.272245	0.645317	2.10685	3.04886	2.85226	3.15383	1.96528	0.976452	3.60671	1.63161	1.17545	1.32244	0.919544	1.13171	1.6181	1.69793	1.14267	1.39816	0.902063	1.22097	0.970161	1.03918	2.77694	1.77329	1.25699	1.04819	1.75368	1.7396	1.04228	1.25238	3.20475	0.670595	1.52478	0.735058	2.28848	1.39803	1.21757	0.966426	2.83806	3.11476	1.5688	1.22809	2.17838	3.59205	0.844241	0.672324	3.48821	2.38209
P2RX4	2.8671	4.31065	3.49071	2.07464	2.86573	2.69196	2.84724	2.33769	2.52651	2.55332	2.01923	2.64495	2.2355	4.42941	1.9759	2.75635	2.13473	2.01881	2.7254	2.29485	4.8419	2.08743	2.43678	2.39851	2.62336	2.18036	2.54438	2.27211	2.40538	2.416	2.10431	4.07349	4.75797	3.92533	2.65215	4.88006	2.78108	3.6896	4.49783	2.10767	4.40125	2.45815	2.00282	1.86954	2.55836	2.57084	2.67991	1.75584	3.13181
P2RX7	4.77392	2.21874	2.27652	1.70293	2.71458	3.23522	2.38437	2.73276	2.18162	2.42117	1.17741	2.52243	2.02822	1.94042	2.80505	3.23552	3.27077	2.35913	3.56442	2.49195	2.8625	1.83184	2.24154	3.10448	3.06554	2.76868	2.75276	2.43307	2.78993	2.88266	2.44193	1.39381	2.30326	3.54851	4.42	1.56476	2.68336	3.19063	1.95187	2.10022	2.40186	3.831	2.1573	4.46025	2.25939	2.416	3.10389	1.75584	4.06804
P2RY2	0.201395	0.0753264	0	0.0968303	0.675833	0.183515	0.193044	0.469559	0.37493	0.495631	0.336854	0.296917	1.47755	0.241302	0.420321	1.02368	0.595783	0.388082	0.213401	0.37242	0.0345088	0.0837737	0.387875	0.222414	0.923743	0.702487	0.133413	0.513854	0.430587	0.239201	0.666841	0.349073	0.104169	0.0787867	0.28736	0.111145	0.279049	0.190478	0.138874	1.62273	0.257861	0.359957	0.313521	0.581873	1.0178	0.0334335	0.240358	0.58019	0.13747
PCDH7	0.955584	0.548772	0.581402	1.9687	2.25612	2.05084	2.12416	2.93983	3.41219	1.04662	1.14032	3.36041	2.06453	0.51072	1.96711	1.96958	2.37242	2.15257	0.703295	3.55489	0.248512	2.31967	1.91009	1.79689	2.74027	2.63768	2.66705	2.33036	1.83845	2.76264	2.39363	0.284974	0.275772	0.260413	2.0141	0.265245	2.32954	1.55116	0.28231	1.9615	0.208102	1.52392	2.81248	2.61978	1.88957	3.19663	2.37652	2.13155	0.810595
PDE4B	4.93493	2.94193	4.75145	3.82707	3.47348	3.93919	3.90568	3.51605	3.42262	3.58927	3.4382	4.0495	3.68641	2.86864	4.00952	3.74579	3.5953	4.12014	4.2868	3.731	2.50043	4.10381	2.66705	4.57296	4.14727	3.80366	3.60987	3.83917	4.35951	3.42277	3.87257	3.27107	2.14762	3.11288	3.95307	4.57992	3.32379	4.03686	3.05312	3.95663	4.62745	4.12014	3.60888	3.92059	4.44002	3.36478	3.55985	4.86787	4.16855
PDPN	2.28723	1.50055	1.58274	1.10798	1.87756	1.38891	3.40086	1.58051	1.31759	2.788	1.83408	2.08756	2.46373	2.19986	1.9759	2.85211	1.3198	1.91725	1.58172	2.02439	1.51725	1.87418	1.20918	3.96108	2.39742	2.513	1.68644	2.43851	2.73486	1.83089	2.92038	2.51413	1.21636	2.2109	0.942989	3.30421	1.49698	2.46635	2.224	3.32168	4.03782	1.96447	2.46946	1.5628	2.28876	1.39269	1.42858	4.89373	4.73162
PIK3R5	1.3046	0.301643	0.198418	0.791538	1.25885	0.403172	1.495	0.52345	0.432127	0.42091	1.03669	0.774059	0.782778	0.222017	0.316408	0.842126	0.664459	0.633461	0.943567	0.209092	0.431877	0.612686	0.330928	1.12386	0.491602	0.893295	0.558558	0.485405	0.480916	0.634527	0.432093	0.33031	0.172332	0.396402	0.481083	0.335733	0.426617	1.83935	0.170611	0.919801	0.690671	1.0448	0.539603	0.811604	0.627962	0.429893	0.398837	1.23026	2.54273
PLAUR	2.49057	1.02314	1.45705	1.20036	2.39334	1.61586	4.12973	1.51422	1.09883	4.68385	1.61688	2.52761	1.67208	0.950426	0.938767	2.04242	1.6503	1.30518	2.12443	0.855648	1.15663	1.0538	1.53251	3.83225	0.762324	1.35521	0.884897	1.28452	2.05305	0.906029	1.70759	3.3384	1.28623	1.54317	0.876975	2.3716	1.2416	2.49866	1.30772	1.99098	3.07428	1.5688	1.18096	2.96304	2.13267	1.00891	0.782873	2.85284	3.68775
PROK2	0.264678	0.127083	0	0.0854871	0.0254283	0.148579	0.163401	0.430587	0.278162	1.44955	0.134952	0.0390937	0.148884	0.10506	0.0407501	0.705262	1.06263	0.144875	0.128655	0.331605	0.106462	0.0708415	0.257554	0.267414	0.284476	0.180954	0.0284098	0.131804	0.459466	0.0858191	0.0392195	0.0240174	0.144078	0.330546	0.12288	0.257044	0.279049	0.15163	0.35121	0.251811	0.460867	0.441872	0.463962	0.225711	0.300307	0.0444595	0.103294	0.172207	0.29003
PSEN1	5.47172	3.52465	4.57644	3.13741	2.9536	3.85589	3.76458	3.29094	3.00854	3.91184	3.46126	3.58815	3.83046	2.74914	4.04607	4.75007	2.95038	3.74836	5.48813	3.57364	2.97631	3.268	3.47598	3.74579	4.21035	3.91988	3.36118	3.75456	4.00685	3.35954	3.79016	3.33935	2.83434	3.33627	4.15151	3.01365	3.14431	4.70125	2.92192	3.44594	2.93225	4.81111	3.21584	3.73411	3.04886	3.14746	3.51175	3.29851	5.23824
PTAFR	0.88054	0.174925	0.310785	0.80384	0.891516	0.343665	0.916541	0.351028	0.607685	0.271759	0.903838	0.98449	0.782778	0.10506	0.337993	1.14012	0.454713	0.556361	1.07118	0.264884	0.493733	0.461354	0.366596	0.760168	0.195835	0.729808	0.487788	0.674918	0.306865	0.411803	0.298423	0.33031	0.333744	0.101478	0.436277	0.201232	0.245889	1.7272	0.222838	0.888936	0.549954	0.843345	0.475716	0.371572	0.562156	0.300984	0.240358	1.39791	3.66837
PTGER2	0.122707	0	0.0523229	0.0724525	0.23958	0.0722725	0.0909448	0.226741	0.0899747	0.154446	0.0337746	0.092767	0.114109	0	0.128674	0.116121	0.0786001	0.113227	0.266705	0.0254735	0.025962	0.0395371	0.0649711	0.203117	0	0.0717586	0.0670314	0.131804	0.111202	0.0249318	0.0551656	0.141886	0	0	0.0705778	0.0173702	0.10568	0.258226	0.0774225	0.156532	0.108137	0.332197	0.212083	0.0800251	0.0628206	0.0189162	0.0657242	0.44311	0.189284
PTGER4	0.356052	0.0650884	0.113772	0.151615	0.23958	0.288638	0.928158	0.60687	0.303457	1.01342	0.377151	0.416788	0.322133	0.0826447	0.393026	0.531483	0.0655308	0.397622	1.31184	1.36649	0.174254	0.0967567	0.70373	0.617995	0.450505	0.511188	0.268124	0.526627	0.702016	0.137407	0.206301	0.527033	0.157828	0.29292	0.411693	0.120528	0.119737	1.03678	0.107796	0.608247	0.257861	0.595872	0.889338	0.280652	0.337216	0.174993	0.103294	0.228627	1.40565
PTGIR	0.508181	0.0753264	0	0.212269	0.682867	0.586973	0.938125	0.308819	0.22291	1.29855	0.109356	0.435355	0.41362	0.0407344	0.200986	0.174772	0.226706	0.155274	0.0984042	0.331605	0.151813	0.132359	0.514905	0.965843	0.204532	0.405934	0.209272	0.344487	0.188855	0.182321	0.0998072	0.888716	0.131195	0.0787867	0.28736	0.273337	0.207116	0.199368	0.160601	0.36498	0.690671	0.154994	0.0759927	0.78482	0.618545	0.229663	0.188876	0.530442	1.06403
PTPRE	2.85632	2.11033	2.81663	2.74027	2.39878	1.67817	2.643	2.36864	3.11765	2.1255	2.36724	2.03251	2.00227	1.73972	2.38721	1.93872	2.1151	2.05942	2.82783	2.85059	1.79741	2.73998	2.27638	3.53952	2.8424	2.62115	2.60417	1.80887	1.92453	2.65448	2.02027	1.82189	1.74702	1.9236	2.27399	2.21914	2.02284	2.88072	2.11585	1.71629	2.66705	2.42021	2.41436	2.77132	2.12956	3.08008	2.34707	2.30488	3.44457
PVR	1.62536	3.08918	2.71199	2.72306	2.57868	2.85592	3.73893	2.91315	3.15239	4.6001	2.79399	2.90584	1.94497	2.77333	2.3909	1.44284	2.67395	2.04752	2.34261	3.48743	2.68364	2.74403	2.62835	3.91731	1.68746	2.70811	3.06527	1.91736	2.55618	2.81545	2.22819	2.89626	2.69582	2.51399	2.85367	2.97631	2.48837	2.64606	2.72765	2.42131	3.2313	1.79286	3.66369	3.19256	2.61089	3.39531	3.21397	3.03852	2.53442
RAF1	4.64431	5.34068	5.47482	4.54308	4.3929	4.52404	4.25589	4.29889	3.97567	4.20127	4.68024	4.37561	4.26768	5.49644	4.50305	4.25313	4.36549	4.58859	4.16492	4.11402	5.91138	4.35134	3.78964	4.03492	4.38789	4.09385	4.1341	4.24932	4.482	4.06628	4.24473	5.67728	5.6952	5.74937	4.35553	5.61692	4.19842	4.50826	5.7214	4.46095	5.62196	4.35068	4.14746	4.35046	4.27131	3.95029	4.17742	4.4276	4.37034
RASGRP1	0.602011	3.96876	5.34974	2.77118	1.57601	1.80783	0.220863	2.32645	2.44193	0.64806	2.17342	2.93073	1.10101	3.47394	2.78993	1.16716	1.67369	3.32184	0.213401	2.81571	3.53985	3.12579	2.234	0.886723	1.47183	2.1434	2.72624	1.55739	1.56795	2.17301	2.31825	3.42969	3.50398	3.64465	2.05999	3.64875	1.59403	1.75979	3.91914	1.02854	4.58983	1.16945	0.577194	1.39609	1.29588	3.63133	2.66018	2.47329	0.276933
RELA	4.24681	4.03008	3.17666	3.73563	4.08794	4.08794	4.35508	3.61719	3.20403	4.70017	4.09366	3.00968	4.04704	4.2155	3.80051	3.78144	4.12298	3.48727	3.70527	3.36088	4.184	3.54565	3.28012	4.06028	3.35891	3.58718	3.67122	4.18034	4.00005	3.55362	3.83617	5.32186	4.13331	4.71202	4.14126	4.17722	3.94346	3.81428	3.87042	4.39245	4.95088	3.85786	3.38515	4.73593	4.66461	3.06288	3.58071	4.2308	4.18339
RGS1	6.52818	0.659048	1.64621	2.34665	5.47037	3.22282	7.21597	3.37369	1.23254	1.20114	4.74327	3.69347	1.87785	1.82596	0.463962	5.98594	0.838821	1.23068	6.03343	0.589287	1.29528	1.81203	1.0212	3.9559	3.33935	5.81423	2.25292	2.2472	3.64313	1.77433	2.90256	2.70268	0.213887	1.16494	1.09436	1.67935	2.03317	8.23648	0.652763	2.57731	4.34887	1.71196	2.58952	2.24735	3.57427	1.42123	2.19683	5.1621	5.75911
RGS16	2.74887	1.9252	1.04237	0.934575	0.94452	1.5958	3.5804	1.51879	1.90921	3.70459	0.741279	3.218	0.943723	1.4337	0.738616	1.83184	1.45404	1.30518	2.17783	2.35088	1.08954	1.25143	1.17213	3.9663	1.42256	1.47875	1.35487	0.890197	2.02704	1.51783	1.71767	3.16482	0.670595	1.66349	1.43322	2.63865	0.8333	4.37561	1.79298	1.13923	3.04379	0.933561	2.07933	1.91102	2.88952	1.2416	1.25331	5.08518	4.55347
RHOG	5.9783	3.08918	1.63422	3.15872	3.4804	3.99948	5.14913	3.57038	2.866	5.00966	3.88831	3.95962	4.37343	2.50963	4.14169	5.46631	3.19924	3.53602	6.00184	3.42231	2.33731	2.99137	3.93438	5.25815	4.35486	3.81252	3.59937	4.35577	4.13311	3.31154	3.99289	3.45565	2.44096	2.61321	4.70543	3.06597	3.38875	5.39585	2.20883	4.14525	3.19707	5.14236	3.48652	3.89323	4.01734	2.57621	3.47175	3.93067	6.12351
RIPK2	2.23922	0.553443	0.660151	1.59451	2.07242	1.75081	2.39237	1.88433	1.73651	2.45625	1.38658	1.2897	1.51646	0.859225	1.66466	2.4508	1.72496	1.33349	2.5118	1.5958	0.886795	1.33646	1.56822	2.11522	2.25005	1.888	1.77162	1.71016	2.1289	1.54006	1.4917	1.74505	0.698331	1.30627	1.36733	1.09904	1.6936	2.02478	0.89649	1.75965	1.16615	1.83592	1.59989	2.3913	2.04972	1.68023	1.69298	2.07339	2.20777
RNF144B	1.28553	0.450865	0.581402	1.38694	2.0546	1.81216	2.60237	1.76758	1.32278	3.69282	1.14032	1.49424	1.37266	0.904762	1.26873	1.00313	1.18504	1.11279	1.66876	1.46122	1.22603	0.893022	1.38879	1.94056	1.52074	1.47532	1.09383	1.16187	1.27721	1.334	1.22613	2.36349	0.690396	1.12607	0.802818	1.20306	1.49237	1.48601	0.837386	1.80202	2.08823	1.14995	1.12153	2.3913	1.99785	1.35413	0.846406	1.39791	2.64081
ROS1	0	0	0.0430559	0	1.07565	0.300907	0	0.60687	0.466263	0.120931	0	0	0	0	0	0	0.809454	0.0148828	0	0	0	0.0176137	0.0564708	0	0.110677	0.0291734	0.257659	0	0	0.0744031	0	0.0171602	0	0.0518016	0.304522	0	0.554628	0	0	0	0	0	0	0	0.181949	0.290169	0.299157	0	0.050423
RTP4	0.824226	0.408696	0	0.442277	0.669846	0.604542	0.655489	0.400219	0.694262	1.38082	0.610624	0.873198	1.26663	0.176945	0.788803	1.47999	0.264019	0.548772	1.95583	0.457278	0.141745	0.437886	0.936631	0.625272	0.858535	0.965396	0.551162	0.840945	0.978536	0.552819	0.614629	0.210738	0.421156	0.613871	0.649353	0.297896	0.47664	0.994586	0.470609	1.09045	0.176078	1.10787	0.637196	0.262263	0.82812	0.280652	0.51405	0.560637	1.37719
SCARF1	1.38905	2.20165	0.247604	1.50468	2.30446	1.54638	3.31793	1.76445	1.93594	3.82974	1.54891	1.9434	1.9728	2.62377	1.77773	0.969605	1.68993	1.50735	1.60108	1.56952	2.15036	1.36495	1.74198	2.26424	1.25752	1.52102	1.65856	1.25309	1.32902	1.66684	1.80254	3.31836	2.40073	1.98859	1.9123	2.40378	2.04002	2.12619	2.093	2.02	2.88336	1.64379	1.79085	2.16496	2.3518	1.6503	2.05305	1.54147	1.71754
SCN1B	4.06863	7.3404	6.58013	4.96151	6.59583	6.21913	5.05651	7.07426	7.5327	4.28871	4.50759	7.71876	5.6876	7.43119	4.99799	4.64766	7.07034	5.34397	4.25397	5.87776	7.26577	5.26008	6.06413	5.13411	4.44091	5.5941	6.95684	4.78513	4.40079	5.8943	5.5822	6.93263	7.48116	7.25498	7.06645	7.73692	6.84008	5.80593	7.68327	4.68832	8.25912	4.74841	4.16091	5.24653	6.54821	6.17872	7.07426	5.55999	4.81055
SELE	0.0789296	0	0	0.181183	0.0254283	0.0603352	2.59472	1.67432	0.0568708	3.94253	0.0703029	0.0816266	0.114109	0.0407344	0.233082	0.0764317	0.132337	0.0148828	0.471036	0.0463592	0.0345088	0.163708	0.0887734	1.15788	1.06674	0.0602479	0.0368305	1.08824	1.17945	0.0522262	0.34295	4.20376	0.172332	0.0518016	0.11278	0.305549	0.257659	0.180607	0.807471	0.487242	0.333692	0.0458979	0.096491	2.67866	0.532576	0.02456	0.178781	3.49739	0.610757
SELL	2.69124	0.194544	0.138202	1.06263	1.1086	1.36823	1.59178	1.17465	0.466263	2.62667	1.26105	0.655236	1.0179	1.0866	0.472769	2.87817	1.58087	0.970822	1.97321	0.843519	0.767405	0.384342	0.525535	1.42406	1.52591	0.70937	0.589889	1.09647	1.52268	0.363304	0.559046	0.44703	0.555457	0.913067	0.814641	0.545995	0.907713	1.25341	0.595595	1.16883	0.994371	1.82965	0.660942	1.24073	0.975403	0.656591	0.51405	1.7918	2.86753
SELENOS	4.5762	3.62985	2.98502	3.61264	3.65441	3.71917	4.97581	3.87424	3.44472	4.41774	4.76154	4.14188	4.05503	3.37856	4.05371	4.75007	3.56474	3.98503	4.98929	3.66753	3.14446	3.66437	3.76822	4.4976	4.20726	4.18418	3.66685	4.67347	4.43659	3.49879	3.90016	3.88071	3.30931	3.67484	3.60756	3.6481	3.62079	4.45957	3.89622	4.81652	4.01278	4.50281	4.08358	3.99403	3.83206	3.31569	3.24458	4.23847	4.80208
SEMA4D	7.00605	3.89945	4.18603	3.46329	3.56262	4.86164	5.6052	4.54548	3.88668	6.20967	3.78212	4.66385	5.1755	3.49863	4.85898	4.68992	4.01278	4.3412	7.5327	4.63232	3.62752	3.75063	5.08382	5.75104	4.92192	5.0845	4.47216	4.34317	4.99285	4.84739	5.07283	3.54756	3.55651	3.53169	6.21399	3.49771	4.01333	6.74	3.39044	4.05543	3.75993	6.90547	4.7185	4.8497	3.94049	4.26959	4.89981	3.37509	6.80597
SERPINE1	2.62556	0.100621	0.103568	0.335124	1.98148	2.04352	3.37949	1.4538	0.303457	4.21879	2.07607	0.695807	0.341695	0.250798	0.316408	1.2266	0.612619	0.83377	1.28553	0.352143	0.331074	0.393521	0.305671	2.52666	0.655555	1.12702	0.551162	1.47875	1.05121	0.51721	0.798115	3.95794	0.226741	0.415674	0.395215	0.941212	0.498525	3.47033	0.1963	2.54479	1.55599	1.46122	0.452504	3.73186	0.487533	0.340244	0.289453	2.65284	0.6352
SGMS2	2.83683	1.43629	1.57016	0.988547	0.713173	1.42858	2.19853	0.690806	0.987821	3.80279	1.1927	2.44151	2.86627	0.808443	1.66466	3.10892	1.16494	1.33349	4.25081	1.12386	0.872071	0.921213	2.79658	1.96087	1.04491	1.36084	1.30726	1.87235	2.28347	1.02877	1.54184	1.12607	1.15041	0.800341	1.93453	0.409276	0.761055	3.20026	0.931843	1.16123	1.00769	4.25313	2.08914	1.28832	1.12207	1.09713	0.615986	1.34666	4.72539
SLAMF1	0.0926386	0	0	0	0.104607	0	0.202742	0.094554	0.0410608	0.135521	0.0575842	0.092767	0	0	0.0239751	0.0764317	0.0786001	0.0490708	0.11355	0.126493	0	0.0176137	0	0.12546	0.145028	0.121239	0.0231385	0.163163	0.111202	0	0	0	0.131195	0	0.0208413	0.28141	0.0419035	0.171121	0	0.264926	0.197431	0.0716081	0	0	0.0767329	0.0189162	0	0.0621544	0.050423
SLC11A2	4.70045	3.65425	4.62293	3.38558	3.5413	3.51795	4.03492	3.80331	3.2408	3.4636	3.23755	3.64498	3.20185	3.27493	3.72496	4.15288	3.15398	3.61883	3.93551	3.48899	3.51636	3.52178	2.93776	3.85231	3.88288	3.5767	3.4639	3.19824	3.49289	3.47774	3.39407	3.36992	3.28988	3.77399	3.51191	3.83349	3.14905	3.90475	3.68691	3.34217	3.36463	3.94605	3.71239	2.99731	3.67731	3.67022	3.57121	3.28839	3.81585
SLC1A2	3.67287	2.99689	5.12448	6.36617	6.0575	6.4748	5.41749	6.96032	6.06858	4.01124	7.48116	3.31271	8.21353	3.91075	7.98507	6.61582	6.8121	7.63126	2.80605	6.6828	3.05157	7.82447	6.053	3.44533	8.38336	7.59193	6.73147	8.33828	7.17816	7.38725	8.39607	3.28781	2.36709	3.95325	6.47937	3.68234	7.24623	3.51878	3.75028	8.31398	3.97789	6.42596	5.87715	6.02183	7.57024	3.74131	5.60718	6.90198	2.97308
SLC28A2	0.150615	0.308479	0.166456	0.0854871	0.034092	0.097032	0.0254953	0.105771	0.0724338	0.628979	0.02541	0.092767	0.223346	0.18638	0.189259	0	0.0655308	0.0374859	0.266705	0.163192	0.0454378	0.0498129	0.0887734	0.0244116	0.213016	0.134404	0.0464478	0.0848882	0.0383294	0.11185	0.265928	0.183847	0.213887	0.0902207	0.133367	0.139433	0.0525084	0.13096	0.291407	0.096251	0.0588503	0.154994	0.125971	0.183864	0.136858	0.120536	0.279525	0.031044	0.076123
SLC31A1	1.92622	1.91562	1.86266	2.03792	1.93963	2.15809	2.99332	2.05676	1.92649	2.22386	1.92946	2.35329	2.22317	1.64137	1.84785	2.03397	1.7055	2.03872	1.72873	1.86561	1.73413	1.9472	1.6658	2.24355	1.97457	1.67898	1.74425	1.91218	1.96881	1.86214	1.89557	2.00806	1.77227	1.68644	1.62301	1.83408	1.85831	1.77713	1.58828	2.18803	2.24573	1.69701	1.89134	1.9476	2.19289	1.95025	1.83026	2.16331	2.69344
SLC31A2	6.02183	2.06737	2.07124	2.08729	2.15215	3.47582	4.04914	2.98813	2.06466	3.96164	2.6285	3.63693	3.69264	1.69936	3.85357	4.9935	2.38111	3.29183	5.79875	3.20475	1.95093	2.42225	3.12652	4.55687	4.1093	3.7914	2.79188	3.36599	3.08163	2.52982	3.45313	2.11898	1.7271	1.50761	4.31696	2.22886	1.93594	5.4132	1.77902	3.09744	2.36402	4.82136	2.55195	3.9869	2.26151	2.4837	3.32259	2.53072	5.53494
SLC4A4	2.11316	3.06756	4.8634	3.29079	2.71884	3.31719	3.18857	3.26089	2.58309	2.84753	4.10576	2.40211	4.33884	4.05891	4.39516	3.22061	3.309	3.99028	1.99785	2.93928	2.74498	4.16411	2.81093	1.77289	4.57815	3.67403	3.35292	4.90556	5.2241	3.66619	3.82549	3.55955	1.94222	3.37193	2.68934	3.8283	3.57201	2.23115	3.74405	4.49783	3.36057	3.17151	3.07856	2.91624	4.0727	1.09713	2.42513	3.86827	1.09834
SLC7A1	2.44193	2.41313	3.1847	2.89836	2.66968	3.16729	2.94151	3.08008	3.36872	2.86096	2.14502	3.02684	2.40434	2.79631	2.29251	1.46877	3.00476	2.46661	2.82016	2.67299	2.64232	2.15769	2.77488	2.99587	2.62115	3.20931	2.82306	2.11736	2.05305	2.65618	2.57512	2.68403	2.13599	2.61502	2.70589	2.44559	2.59023	2.93606	2.4572	2.75744	3.19853	2.52131	3.1583	3.99725	3.26119	3.38361	2.78424	2.20275	2.89584
SLC7A2	1.00078	0.578107	0.581402	1.30848	2.36225	2.55402	1.0954	2.2673	0.812307	0.87298	1.73453	0.489313	1.2121	1.07232	1.06617	1.22	1.93532	1.11751	0.81373	0.955374	0.455336	1.27643	0.960477	0.680132	1.30797	1.25099	1.55803	1.76528	1.09668	1.50161	1.29612	3.52465	0.599703	0.760089	1.22311	0.468045	2.48561	0.525907	0.543663	3.32692	1.08006	0.987334	0.571358	1.24073	2.37187	0.53021	0.688303	3.87023	0.577367
SPHK1	1.45964	0.151226	0	0.690891	2.20178	0.85253	3.52499	1.05219	1.21544	2.15607	0.831261	1.91854	1.07943	0.556008	0.80878	2.34515	0.736407	0.710197	0.741741	0.779579	0.237608	0.573766	1.72576	3.98184	0.939961	1.54522	1.53564	1.19806	1.01232	0.984725	1.14712	2.59582	0.250125	0.613871	1.06403	1.5569	1.42357	1.07588	0.504812	2.6462	2.10186	1.76514	0.774059	0.7605	1.3962	0.837937	1.34827	3.03712	1.82096
SRI	5.69903	4.13547	4.76897	6.46111	6.36419	6.36419	6.0835	6.43015	6.06703	6.20626	6.35651	5.74436	6.12579	4.99544	6.51542	6.76962	6.61159	6.62512	5.99637	5.67309	4.86637	6.63857	5.8632	6.08655	6.75752	6.41567	6.1665	7.13718	7.07034	6.13446	6.40161	4.13153	4.48575	5.38605	5.87077	4.66103	6.56663	5.88591	5.07007	6.88531	5.10831	6.22166	6.35461	5.70339	7.09749	5.83608	5.69576	6.44634	6.17788
STAB1	2.76249	1.50885	0.142204	4.08557	4.75579	4.22291	3.91548	2.93058	2.47928	3.14416	3.55571	3.87222	2.97308	2.60444	2.16316	2.78885	2.86024	3.01942	3.46265	2.26841	3.26074	2.45041	2.83241	4.2578	2.36967	2.62115	2.89331	3.58718	2.8835	2.32724	2.16224	3.47837	2.14149	3.6041	2.5284	2.43678	1.94155	4.1591	2.33131	4.24867	3.37856	3.57201	3.09144	3.27877	4.29401	2.17301	1.93558	5.38313	6.77573
TACR1	0.0413687	0	0.0844171	1.49735	0.32225	0.277431	0.55258	0.469559	1.2214	0.173786	1.104	0.247694	1.07943	0.0318269	1.01669	1.24836	0.595783	1.22613	0.0836221	1.17608	0	1.04872	0.423648	0.821884	0.977658	0.584041	0.597676	0.281306	0.67746	0.696262	1.35869	0.0171602	0.0568158	0.0590259	0.451423	0.0229678	0.325556	0.318528	0.0300507	0.619712	0.0889041	0.369882	1.13515	0.183864	0.152619	0.74184	0.388547	0.936897	0.17169
TACR3	0.802476	0.0631592	0.0430559	0.0594953	0.115871	0.0843708	0.823603	0.0529785	0.12288	0.553634	0.0703029	0.472132	0.0997323	0	0.0634267	0.348967	0.252535	0.0374859	0.44311	0.219759	0.0345088	0.0498129	0.162503	0.886723	0.612237	0.147341	0.0774533	0.0721099	0.150599	0.0744031	0.0392195	0	0.0568158	0	0.12288	0.0137836	0.0419035	0.926023	0.0242468	0.0523229	0.0406985	0.688663	1.20071	0.137947	0.0767329	0.0956844	0.115381	0.0621544	0.542213
TAPBP	3.57846	4.33731	3.03428	4.25186	4.53414	4.2056	4.18114	3.9427	4.30551	3.66873	4.35619	3.60706	4.36507	4.19578	4.12196	3.70323	4.44804	3.85876	3.23595	3.91093	4.07971	4.16593	4.14623	3.73993	3.53218	4.12155	4.40102	4.22022	4.06688	4.4336	4.33927	4.20045	4.20787	3.92719	4.315	4.25759	4.53585	3.86072	4.02015	4.06923	4.42256	3.61314	3.56474	4.56886	4.74597	4.11738	4.38136	4.56789	4.16293
TIMP1	3.98935	3.96761	2.37554	4.77477	6.08806	5.74323	6.79992	4.73593	2.93365	5.81667	5.27459	3.97863	4.30316	3.96913	3.98278	5.0165	3.91602	3.78335	4.46048	3.2478	3.90272	3.57733	4.22746	6.70879	4.33426	3.95775	3.59462	5.13235	5.06973	3.8269	3.87984	7.83749	3.78007	4.93073	2.88114	5.42315	3.7719	4.34689	3.80491	5.77855	7.86349	4.58535	3.93514	4.60263	4.79989	2.60965	2.77917	6.23859	6.60372
TLR1	0.906795	0.434212	0.462528	0.958216	1.15519	0.659589	1.07661	0.59919	0.278162	0.400088	0.287332	0.695807	0.432669	0.285775	0.412108	1.19028	0.332328	0.583793	0.635269	0.264884	0.407164	0.692155	0.230958	0.860754	0.442599	0.625616	0.391803	0.697821	0.400869	0.431618	0.513784	0.0589763	0.131195	0.330546	0.26997	0.201232	0.370011	1.37535	0.543663	0.315982	0.470487	0.332197	0.502904	0.280652	0.66714	0.240596	0.417392	1.18445	2.72109
TLR2	1.68567	0.295637	0.369522	1.52878	2.42197	1.13575	2.63422	0.907486	0.455164	0.400088	1.15987	1.04811	0.609531	0.342594	0.500436	1.23254	0.876975	0.703525	0.777134	0.264884	0.821245	0.533576	0.28083	1.78409	0.434396	1.31541	0.542575	0.767228	0.92843	0.52658	0.496272	0.480739	0.781265	1.15082	0.395215	0.927771	0.607427	2.20372	0.645862	1.15332	1.35262	0.745212	0.283765	0.423357	1.72057	0.462778	0.471036	2.43923	3.57572
TLR3	0.591887	0.100621	0.117717	0.449426	0.23958	0.37228	0.649202	0.217983	0.208601	0.315222	0.443913	0.454468	0.341695	0.250798	0.34722	0.924958	0.264019	0.501713	0.49743	0.219759	0.276901	0.331653	0.293251	0.154303	0.426094	0.405934	0.29784	0.360539	0.37889	0.312622	0.298423	0.0424662	0.300946	0.386706	0.16018	0.0495006	0.245889	1.29765	0.265801	0.708313	0.118397	0.359957	0.283765	0.205291	0.361519	0.251595	0.136955	0.255143	0.919048
TNFAIP6	1.76137	0	0	0.201232	0.296236	0.829789	1.01823	0.825561	0.32933	1.43729	0.357207	0.463324	1.14546	0.0246847	0.866433	2.36513	0.474085	0.652527	0.86034	0.944187	0	0.420556	0.459504	1.3861	2.27223	0.829604	0.407018	0.809913	1.35326	0.852609	0.504549	0.294398	0.104169	0.112541	1.24465	0.409276	0.302418	0.412331	0.0383896	0.844422	0.729808	0.947088	1.56906	0.724169	0.685155	0.471444	0.434672	3.02841	0.610757
TNFRSF1B	2.84905	0.689561	0.276717	2.28197	2.99164	2.19736	3.72293	2.1289	1.60592	3.80559	2.35713	2.05942	2.1309	1.21478	1.67221	1.9541	1.9008	1.56615	2.5656	1.20395	1.4053	1.0914	1.9516	4.6641	1.3604	1.95489	1.26012	1.80227	1.75229	1.30809	1.56615	3.22893	1.09248	1.43964	1.21949	2.02639	1.67444	3.34489	0.961881	2.4721	3.13959	2.03079	1.50224	2.05689	3.04633	1.4164	1.10544	2.81636	5.33906
TNFRSF9	0	0	0	0.0165431	0.034092	0	0.0556186	0	0.0279708	0.135521	0	0	0.0997323	0	0	0.0890869	0.0655308	0.0148828	0.0713885	0	0	0	0	0.521725	0.153294	0.0377492	0.0231385	0.0848882	0	0	0	0.13252	0	0	0.0208413	0.0229678	0.119737	0.0518222	0.0300507	0	0.0406985	0	0.0579168	0.0624942	0	0.0683154	0	0.020545	0
TNFSF10	2.12033	1.00853	0.342103	1.28553	1.82071	1.16995	1.283	1.80293	2.02773	2.74874	0.998244	3.40744	3.41481	1.13285	2.6723	1.68036	0.757571	2.63743	3.09369	2.35782	0.731675	1.72922	3.71442	0.719023	2.91245	1.77162	2.25697	2.03467	0.978536	2.15892	2.33769	2.41271	2.0216	0.837793	1.63843	0.257044	1.30209	2.50193	1.15987	1.57741	0.783975	2.7865	2.27074	1.57756	2.19586	1.78738	1.58588	1.12284	2.49838
TNFSF15	0.0309966	0	0	0.0370734	0	0.0394953	0.0254953	0.0433564	0.0410608	0.154446	0	0.0816266	0.0997323	0.0200295	0.128674	0	0	0.0374859	0.0713885	0	0	0.0176137	0.0649711	0.0132087	0.137608	0	0.0368305	0.0721099	0.0966261	0.0744031	0.0392195	0.0240174	0	0.0590259	0.025792	0	0	0.0774533	0.0242468	0.0811839	0	0.0458979	0.0489122	0.0624942	0	0.0334335	0	0.031044	0.218965
TNFSF9	2.09942	1.17608	0.121913	0.595724	1.51059	0.85253	1.81029	1.39722	1.57374	1.66505	0.656737	1.01055	0.469177	1.10213	1.13816	1.52367	1.11652	0.735754	1.33935	1.48246	1.17534	0.493383	0.993429	2.38018	1.10678	1.22684	1.35014	0.840945	2.25439	1.30282	1.16547	2.51776	1.47888	1.13923	1.44134	1.21176	1.25538	1.02817	1.11558	0.708313	1.2293	1.06968	1.26728	0.882632	1.33079	1.64658	1.63904	1.18908	1.13826
TPBG	0.429603	0.165516	0	3.02081	2.34854	1.50573	2.12674	2.53099	3.25116	0.75801	1.256	3.05947	2.29961	0.147008	3.37965	1.90646	2.25964	3.95572	1.13308	0.965499	0.162344	3.17912	1.07168	1.08039	0.450505	0.20354	2.40321	1.99017	0.52893	0.742703	3.41219	0.527033	0.199844	0.124187	1.82965	0.28141	2.13318	1.38804	0.1963	1.6881	0.541728	1.64971	1.68381	1.18897	1.41216	2.09527	2.72624	3.76391	1.61448
VIP	0.742541	0.205291	0.211533	0.502503	1.70501	2.01136	0.631174	3.27298	3.94346	2.22984	0.428016	3.98314	1.1904	0.645317	0.500436	0.619552	3.19402	0.56346	0.663151	3.42876	1.19957	0.755947	3.42969	1.53301	4.05027	3.55231	2.80059	0.662919	0.92843	3.85606	1.13669	0.560565	0.787312	1.25786	2.60251	0.0398526	2.1687	0.341284	0.368705	1.63317	1.18759	1.20151	1.3129	2.15444	1.85327	3.21325	2.70158	0.902849	0.553793
[truncated: 1,103 more columns]
