# Supplementary material for: Comprehensive Analysis of Inflammatory Response–Related Genes, and Prognosis and Immune Infiltration in Patients With Low-Grade Glioma
Source: Front Pharmacol. 2021 Oct 12;12:748993. doi: 10.3389/fphar.2021.748993 (PMC8545815; doi:10.3389/fphar.2021.748993)
Supplement: Supplementary file 9 [file Table10.XLSX]

## Sheet: Sheet1
sample	TCGA-05-4384-01	TCGA-05-4390-01	TCGA-05-4396-01	TCGA-05-4405-01	TCGA-05-4410-01	TCGA-05-4415-01	TCGA-05-4417-01	TCGA-05-4424-01	TCGA-05-4425-01	TCGA-05-4427-01	TCGA-05-4433-01	TCGA-05-5423-01	TCGA-05-5425-01	TCGA-05-5428-01	TCGA-05-5429-01	TCGA-05-5715-01	TCGA-06-0125-01	TCGA-06-0125-02	TCGA-06-0152-01	TCGA-06-0152-02	TCGA-06-0171-01	TCGA-06-0171-02	TCGA-06-0190-01	TCGA-06-0190-02	TCGA-06-0210-01	TCGA-06-0210-02	TCGA-06-0211-01	TCGA-06-0211-02	TCGA-06-0221-01	TCGA-06-0221-02	TCGA-06-0650-01	TCGA-06-1804-01	TCGA-06-1806-01	TCGA-06-5408-01	TCGA-06-5410-01	TCGA-06-5411-01	TCGA-06-5412-01	TCGA-06-5413-01	TCGA-06-5414-01	TCGA-06-5415-01	TCGA-06-5416-01	TCGA-06-5417-01	TCGA-06-5418-01	TCGA-06-5856-01	TCGA-06-5858-01	TCGA-06-5859-01	TCGA-06-6388-01	TCGA-06-6389-01	TCGA-06-6390-01
DNAss	0.237781	0.198872	0.207285	0.179338	0.214423	0.165739	0.204319	0.225752	0.156242	0.26721	0.24312	0.209011	0.214554	0.227573	0.210755	0.156968	0.259929	0.174709	0.258233	0.212175	0.245167	0.134645	0.198018	0.15253	0.276883	0.275382	0.219136	0.206433	0.181293	0.259955	0.196339	0.260444	0.143483	0.255751	0.124403	0.287325	0.142061	0.192892	0.204701	0.202307	0.640447	0.245248	0.210519	0.25055	0.271342	0.243754	0.268664	0.138138	0.21081
EREG-METHss	0.321082	0.271417	0.267333	0.241859	0.297007	0.225494	0.300888	0.302946	0.215935	0.33336	0.324777	0.265052	0.285646	0.310739	0.29895	0.209944	0.314504	0.221454	0.319085	0.260764	0.309901	0.190432	0.247066	0.214887	0.335632	0.334971	0.268777	0.256109	0.252849	0.342858	0.255144	0.29386	0.184867	0.311643	0.17726	0.367062	0.185802	0.234562	0.24972	0.243276	0.717374	0.333838	0.257129	0.311104	0.296534	0.296686	0.325919	0.173642	0.271688
DMPss	0.131314	0.0959001	0.11287	0.107584	0.106219	0.0956119	0.0853439	0.124994	0.0865696	0.186294	0.121166	0.129812	0.112139	0.129407	0.0937548	0.0931505	0.162212	0.0907604	0.164726	0.124922	0.14696	0.0613135	0.0926919	0.0520437	0.172792	0.173001	0.140287	0.123575	0.112047	0.172599	0.10555	0.178157	0.0789524	0.139573	0.0528939	0.177	0.0769734	0.101679	0.113715	0.107266	0.523565	0.157042	0.115876	0.154976	0.18176	0.141507	0.15783	0.0800138	0.106193
ENHss	0.273353	0.261587	0.285172	0.197105	0.257696	0.19567	0.229932	0.278302	0.188085	0.33405	0.312142	0.268403	0.288188	0.279084	0.240096	0.196475	0.361886	0.271188	0.363359	0.338186	0.335943	0.190445	0.329154	0.231378	0.388999	0.402088	0.30058	0.304182	0.215076	0.346987	0.264291	0.428303	0.223316	0.397496	0.177307	0.383615	0.222508	0.313209	0.303842	0.342852	0.713534	0.297642	0.336486	0.341741	0.462514	0.373287	0.417079	0.214345	0.316723
[truncated: 5,000 more columns]
