# Supplementary material for: Comprehensive Analysis of Inflammatory Response–Related Genes, and Prognosis and Immune Infiltration in Patients With Low-Grade Glioma
Source: Front Pharmacol. 2021 Oct 12;12:748993. doi: 10.3389/fphar.2021.748993 (PMC8545815; doi:10.3389/fphar.2021.748993)
Supplement: Supplementary file 12 [file Table8.XLSX]

## Sheet: Sheet1
ZNF623	ZNF623	6.53381	5.87171	10.8745	4.33381	4.70352	2.92444	6.77324	5.44303	4.69455	4.62658	3.94623	5.06926	1.86136	3.74663	5.62815	12.0742	5.00738	6.94365	5.0513	2.42406	4.70148	4.57749	5.3461	6.50402	4.60156	14.2973	4.51448	5.22773	3.74918	5.24032	4.23178	3.44785	2.90357	7.59765	4.85571	2.54566	8.47895	10.301	7.22771	5.45793	4.10461	8.50215	5.8963	5.59028	3.4235	3.96715	4.12786	4.53093
ZNF629	ZNF629	10.7058	10.1095	14.9027	7.21682	14.4743	12.0228	11.293	9.38343	9.47931	9.1928	19.1891	13.59	9.19838	11.8035	12.1853	11.0102	6.25647	14.9536	9.78168	6.39379	6.658	8.31138	9.18146	10.5845	6.7222	14.6285	12.4832	12.4199	6.52172	7.59088	7.84985	6.8857	8.06683	9.30161	7.58251	12.4362	9.95988	10.4244	12.1324	10.4763	8.00164	10.9795	9.95056	10.2482	6.89507	10.2961	13.0855	7.2994
ZNF638	ZNF638	8.06241	9.6476	8.45229	10.0658	10.2247	11.6415	9.58536	10.562	11.2978	8.43747	14.4522	9.3557	9.59167	7.8573	11.7073	9.79968	8.10366	15.6238	13.5357	11.0144	9.49907	7.13504	9.33303	11.7264	10.32	10.2614	9.88623	9.04439	9.57137	11.6579	8.39181	5.76633	6.3557	8.99459	12.5847	12.1218	9.42284	9.60041	8.5105	10.5003	8.27713	10.8534	10.0097	8.92517	5.59831	11.4923	9.09647	7.86245
ZNF639	ZNF639	4.46454	5.0102	4.1917	4.42382	4.91996	7.85984	6.45115	5.76974	5.09135	5.04475	4.94113	4.52595	5.66032	4.8119	7.14906	6.7444	3.9619	9.87971	5.04964	3.99268	4.82683	5.12938	6.23103	5.87316	4.24696	4.89767	5.58507	5.3597	5.73932	5.56431	5.57134	4.64152	3.74287	5.62098	4.74874	6.81648	6.95929	8.09851	6.11351	4.92714	5.20957	6.51494	6.29307	8.39514	4.26729	5.38659	2.82868	4.567
ZNF646	ZNF646	3.18262	4.4946	5.23081	2.60712	3.72768	4.46834	3.86346	3.89982	4.5805	3.67105	4.97729	4.81088	2.43561	3.17797	4.03634	6.22185	2.81532	5.63473	3.80916	3.65607	2.74444	3.24404	4.74827	5.65555	3.07029	5.66563	3.93252	8.13296	3.07523	3.61815	3.1213	2.92037	3.0036	5.21763	3.25712	3.50378	3.88219	4.90564	5.03274	4.11307	3.64675	6.10432	4.47643	5.02492	1.76606	3.14265	4.07955	2.8046
ZNF652	ZNF652	5.02832	6.07518	6.48409	4.99735	6.72451	12.378	6.33983	4.80313	6.24173	5.04291	7.10095	4.60419	5.56858	5.79013	7.11172	5.74606	3.7769	7.2088	7.92684	6.47403	5.16626	5.18392	7.24247	7.79366	7.54903	6.55611	9.69403	5.40608	8.1226	5.69307	4.1409	5.10493	4.63296	7.69252	5.6387	8.09055	7.10906	4.74758	7.43128	6.16377	4.89937	4.30489	6.29782	7.40017	3.83277	7.98707	8.83891	3.98652
ZNF654	ZNF654	2.57441	2.60895	2.9264	2.18782	2.3116	2.44748	2.86067	3.21183	2.35415	2.14192	1.94316	2.72978	1.91319	1.94358	2.42134	2.66106	2.72262	4.38691	3.26324	1.87245	2.23664	2.38547	2.93504	4.08273	2.11476	1.48227	3.17586	2.71957	3.76951	3.47509	2.3787	1.93924	2.34581	2.88687	3.05123	2.4925	3.74001	2.39842	2.5392	2.9665	2.5384	4.37601	3.66939	3.71487	2.12984	2.63238	1.31895	1.77436
ZNF665	ZNF665	0.558728	0.38545	0.473431	0.764712	0.555632	0.336867	0.501082	0.450501	0.493622	0.418651	0.767668	1.12842	0.548851	0.497024	0.26601	0.680599	0.361357	0.698176	0.508664	0.236753	0.61401	0.288954	0.369426	0.495377	0.408929	0.659594	0.683891	0.316435	0.431114	0.493762	0.516226	0.480357	0.158783	0.459057	0.426876	0.750351	0.616462	0.928697	0.397538	0.6127	0.341213	0.607515	0.647907	0.294886	0.69964	0.710733	0.360438	0.318793
ZNF667	ZNF667	2.11157	1.80631	1.55685	1.19545	2.00797	1.006	2.24471	1.45783	1.44237	1.41901	2.48307	1.2891	1.88234	1.00184	1.34569	1.65016	2.84363	2.88595	3.21333	1.17462	1.35451	2.62608	1.19151	2.59161	2.90453	2.23858	1.90374	1.18999	1.29639	2.25775	1.76318	1.2058	1.04036	1.29395	1.57939	1.85728	2.45952	1.88691	1.11005	1.30295	0.993792	1.47576	2.51844	0.918044	1.06253	1.81661	1.51328	1.5034
ZNF668	ZNF668	1.04112	1.2947	1.50067	0.994973	1.5588	1.7434	1.30696	1.43294	1.80363	1.52462	1.79755	1.22872	1.11394	1.41873	1.79245	1.68515	0.878794	1.78876	1.06754	1.65794	0.797029	1.17703	1.38959	1.6795	1.08446	1.85299	1.08353	2.4083	0.895227	1.46017	1.62105	0.727474	0.91047	2.08785	1.12995	1.31787	1.10847	1.2361	1.72211	1.29734	1.41477	1.85491	1.25385	1.77962	0.871141	1.12043	1.62517	0.996399
ZNF669	ZNF669	2.71316	2.82361	0.951827	1.81919	2.55409	7.37018	2.77386	3.26967	2.22485	2.57959	9.08479	3.49933	2.22473	2.07495	3.16436	2.67285	2.62349	4.58222	2.35639	3.54491	1.62263	2.65409	2.41067	3.23716	2.69021	6.52345	2.75765	2.68983	2.25785	2.79108	3.29122	1.54605	1.92045	3.15783	2.17517	1.59214	3.80185	4.49105	3.72423	3.04239	1.69691	3.85395	2.79763	3.30555	1.6425	2.08198	3.22982	2.41405
ZNF671	ZNF671	3.90396	4.80267	5.21726	4.72221	6.88676	3.25591	6.63757	3.30373	3.22999	3.44308	4.27718	2.96812	5.85064	3.36158	3.10167	4.97227	3.21032	8.1836	7.62024	2.33118	4.28392	4.1042	4.52535	4.95051	3.26469	4.85139	6.01733	4.06136	5.48778	3.38912	3.49496	2.95145	3.58447	3.92816	2.99167	6.30956	6.82207	5.1996	3.49889	5.64518	2.57606	3.65756	6.92459	3.19244	2.91161	6.01044	3.92808	2.09465
ZNF672	ZNF672	7.79357	10.2316	7.10881	9.33541	11.0097	17.188	11.3559	11.9952	11.4786	9.96888	9.34114	11.4387	10.303	17.3086	16.2867	8.41638	6.00243	10.8384	8.0023	8.00599	4.61303	8.02362	9.14146	10.8659	7.04237	15.8247	11.7519	16.7737	9.32784	9.03938	9.72544	8.36411	13.5368	14.3542	8.50157	8.93013	7.96889	7.494	11.5409	10.3789	11.1118	11.3407	8.49582	11.2677	9.73489	9.29275	12.8105	6.2625
ZNF674	ZNF674	0.737548	0.679818	0.658285	0.631182	0.747068	0.936551	0.835357	0.879553	0.874058	0.930581	1.24604	0.519642	0.692729	0.659157	0.855832	0.756684	0.713002	0.621301	1.04928	0.488398	0.557406	0.721544	0.748848	1.19124	0.648915	0.873217	0.834652	0.484651	0.898971	0.91021	0.742692	0.728244	0.510251	0.981383	0.922007	0.45981	0.501866	1.01246	0.575377	0.710125	0.782829	1.2469	0.990599	0.718911	0.67307	0.703662	0.544187	0.491374
ZNF675	ZNF675	2.07689	1.87014	0.91353	1.03002	1.17326	2.00173	1.51596	2.26612	1.37342	1.4721	2.56482	1.63388	1.04066	1.25159	1.8662	3.00854	1.60117	2.99387	1.59553	1.08974	1.47016	1.35868	1.7897	2.73122	1.37162	3.01927	1.86917	1.77906	1.54361	2.00536	1.47984	1.21693	0.609019	1.91355	1.5779	1.55677	2.82548	2.34227	2.18751	1.56069	1.23617	3.13561	2.05216	2.77642	1.08601	0.94871	1.18443	1.87041
ZNF682	ZNF682	1.04604	1.84358	1.73237	0.654113	1.51335	4.6655	1.56258	1.92317	1.997	1.59927	4.16292	0.942912	1.73422	2.71833	2.22024	2.43172	1.08742	3.47472	3.11822	1.81735	0.936175	1.72115	1.61969	2.43662	1.64178	2.98782	1.55445	1.18261	0.992078	1.71476	1.45835	1.58208	0.508791	2.16843	1.42848	1.44215	1.71348	2.54934	1.40517	0.971798	1.54513	3.84834	2.38841	1.48125	0.95539	2.03228	1.51789	1.13781
ZNF688	ZNF688	2.87388	4.63298	6.7053	4.22865	7.83006	5.7849	5.1744	5.89794	8.2078	4.11935	3.53301	6.85603	8.77146	11.6462	8.46409	5.89805	2.29274	8.26009	6.2065	6.06754	3.00111	4.82471	4.37383	5.30068	3.95955	4.28995	4.89329	9.28847	3.41753	4.18416	4.06388	3.53051	4.39886	8.51881	5.04699	6.5413	3.42102	3.00682	5.42989	3.9854	7.75574	6.35866	6.02784	5.21073	2.3309	9.18825	6.35151	2.44276
ZNF692	ZNF692	2.46679	6.67278	6.35294	5.83446	10.8598	14.4428	8.75769	7.44803	17.9632	4.33737	7.43963	4.03298	14.0967	14.1489	13.4973	2.16878	2.7424	16.1847	15.8473	9.87504	1.58092	6.38719	3.88657	10.5235	7.2138	5.25817	9.77221	16.6741	7.91254	8.10415	7.26576	5.62653	3.85443	10.5392	8.61846	10.0068	2.71273	3.59873	2.99729	4.31374	8.94474	12.6769	10.0616	3.32731	4.7203	15.4014	5.71451	2.75045
ZNF695	ZNF695	0.0381968	0.0965229	0.0501762	0.0416956	0.051194	0.712646	0.0310019	0.173753	0.115279	0.0647548	1.61508	0.0761939	0.0632381	0.303549	0.209762	0.381607	0.0711251	0.292146	0.0795708	0.051909	0.0325859	0.118569	0.0486896	0.172417	0.0523752	0.577768	0.10425	0.174706	0.0841157	0.148727	0.104833	0.0704872	0.0351114	0.171298	0.106774	0.112634	0.0234132	0.188533	0.205116	0.0776666	0.104471	0.386453	0.120884	0.17606	0.00390025	0.0645606	0.185515	0.10697
ZNF696	ZNF696	2.31642	4.08064	8.02742	3.16184	3.30699	1.56168	3.65215	3.56564	3.20486	3.05943	1.4478	2.58673	1.24326	4.02262	5.00763	5.60226	1.62398	4.62289	3.37704	2.30274	1.98674	2.9749	2.49338	3.62978	2.15746	5.21862	2.61888	4.89533	2.00808	3.34168	3.41541	1.82709	2.39959	6.53397	2.30344	1.42864	2.88457	4.95078	4.19326	3.1302	2.68965	4.98242	3.65164	2.21881	2.50849	3.21437	2.65148	1.49872
ZNF7	ZNF7	1.63186	2.46853	5.35098	2.18653	2.38489	1.73701	2.17332	2.17539	2.63296	1.91816	1.70158	2.52941	1.25414	2.65192	2.71288	3.35483	1.6231	3.05429	2.81729	1.64456	1.00449	1.93131	2.04264	2.1337	1.89155	4.82244	2.40016	2.15358	1.90557	2.23999	2.23533	1.85301	1.64592	3.16135	2.06442	1.28304	2.62214	3.1491	2.23564	1.89264	1.94844	2.737	2.2608	2.1656	1.66612	2.62496	1.98367	1.11417
ZNF701	ZNF701	0.830725	0.867045	0.509032	0.625166	0.583515	0.532384	0.928117	0.497705	0.439684	0.607983	1.11638	1.16545	0.264165	0.384154	0.28612	0.690689	0.403223	1.10557	0.838894	0.357428	0.661161	0.325484	0.48814	0.891727	0.521724	0.937824	0.667053	0.414604	0.810678	0.507166	0.663138	0.712457	0.335249	0.650039	0.495894	0.672154	0.801994	1.10849	0.664482	0.639605	0.261067	0.688563	0.798335	0.172415	0.863505	0.847596	0.728212	0.310373
ZNF706	ZNF706	8.724	9.10821	13.624	9.82115	9.16299	10.9556	9.84929	9.95387	9.60762	7.70923	5.27171	10.845	13.4967	9.84069	10.8955	12.6551	9.05984	10.7372	8.96329	7.76967	21.6604	8.26479	7.69805	8.4654	11.8984	15.0477	9.15691	6.8076	8.77133	9.62855	10.8491	10.1658	7.54857	9.24057	11.4224	11.2213	10.3106	9.20312	9.1172	8.26258	11.4878	9.01465	8.39338	6.83007	10.4406	9.54775	8.27312	8.48925
ZNF711	ZNF711	7.22178	13.6854	13.8053	11.6385	15.8816	17.5768	10.3745	21.4826	13.7693	7.88048	22.6026	12.5188	13.9379	11.129	17.2368	18.0988	10.5023	36.7168	18.9165	9.12929	11.6578	10.8667	14.191	17.8528	9.65281	8.59366	19.0148	10.7195	15.2697	19.4602	20.1795	6.4382	8.83758	15.5314	15.2065	15.7632	15.8025	16.7566	12.2634	12.3355	12.7622	25.4475	21.5406	13.9876	1.7126	12.5289	6.39921	9.61289
ZNF74	ZNF74	2.30786	4.4902	5.02819	2.78719	4.53104	6.08048	3.64176	6.98239	5.79737	2.39678	5.0358	2.42887	5.70999	4.61955	6.07986	7.23661	2.28166	8.71705	4.52347	4.24427	2.77787	3.37697	4.62535	6.86944	2.40627	3.9854	6.40322	8.05373	3.52531	3.8714	4.40619	1.8106	2.52111	7.02279	4.13112	5.4557	4.212	3.77362	5.46813	4.43803	5.55542	6.9927	4.60505	6.78399	1.58656	4.15781	3.3862	3.39548
ZNF747	ZNF747	2.3652	3.31591	3.86245	2.67082	4.07921	5.18857	3.53531	3.46205	4.08463	3.7694	4.1476	5.19681	3.58785	5.95317	5.14245	4.00571	3.48412	4.27698	3.66582	3.44459	3.26116	4.18644	4.02834	3.70409	3.83693	5.47818	3.23871	4.59439	3.06226	3.52279	2.561	3.44306	3.11045	4.40097	3.3624	3.30424	4.33444	3.21776	3.78289	2.97571	4.08122	4.22516	3.80674	3.92881	2.39689	4.12214	4.18188	2.88988
ZNF750	ZNF750	0.00858648	0.010278	0.0112794	0.0158169	0.0258935	0.0267	0.0209073	0.0281224	0.0354914	0.0218349	0.542491	0.0243399	0.0174465	0.0211769	0.0505218	0.00424204	0.0319772	0.0504562	0.0536615	0.0201962	0.0123612	0.0419799	0.00985069	0.026833	0.0163021	0.00467568	0.0410113	0.0246599	0.0297815	0.0107464	0.0689308	0.0267388	0.0355181	0.0266588	0.0375688	0.0110263	0.00473687	0.0437711	0.00846903	0.0235698	0.0396305	0.0167541	0.0326091	0.0776328	0.00789083	0.0118742	0.13345	0.0186568
ZNF76	ZNF76	2.94443	6.60487	7.55994	6.5888	7.00145	5.76802	7.30093	6.49828	9.09254	5.787	6.57906	5.29145	6.42159	7.12579	8.14841	4.33846	3.74042	7.05649	6.777	5.61337	4.99152	5.50369	6.23871	6.26147	5.30269	5.19877	5.68752	9.68129	4.92825	6.20647	6.47557	6.18832	5.1898	7.38481	6.36954	6.38222	4.68909	5.69749	5.46324	6.28205	7.64748	6.6768	7.8605	3.79379	5.12047	8.31905	5.26637	4.17534
ZNF764	ZNF764	2.04317	2.8502	3.55842	2.08778	3.17489	3.49033	3.99615	2.85113	3.23537	2.30223	3.93497	3.13537	2.58727	3.64354	3.019	3.31913	1.54946	4.96064	2.93353	2.21617	1.54809	2.71099	2.80809	3.40317	2.0708	3.27362	2.87904	4.55408	2.45099	2.87115	2.30839	1.90292	2.40062	3.52417	2.32451	2.33659	2.48593	3.2033	3.53042	2.71287	2.61555	3.89673	2.98513	2.94128	1.48705	2.58472	3.02425	1.78467
ZNF768	ZNF768	10.1635	17.8143	22.479	19.8622	32.2589	23.9584	22.2109	23.5432	24.776	27.3922	23.9498	26.2695	31.7087	41.8428	27.1003	29.2325	10.5718	27.5121	16.7286	13.2506	15.5674	18.5391	17.6006	21.1741	14.469	20.3908	21.9988	20.5553	16.4103	18.6345	17.1312	14.1978	18.786	26.6782	19.5261	26.6328	15.8916	18.4092	21.8149	18.1424	25.2005	26.6321	20.2976	23.3914	10.9304	24.1523	23.0681	15.0115
ZNF770	ZNF770	11.9285	9.05815	5.05121	10.8444	4.34488	3.91881	9.11664	5.91782	4.29193	6.56752	9.49529	7.31931	3.0728	0.491526	4.26633	11.5777	7.60218	6.00319	8.58426	2.48721	11.7858	5.49007	8.55382	11.0823	6.0652	12.2537	7.61114	4.86232	7.61239	9.0418	8.45568	5.21748	3.98456	4.28889	5.88915	6.78707	12.2751	9.26093	9.91236	10.9762	2.9399	7.75072	8.231	9.02196	4.04816	2.68311	3.34797	8.93323
ZNF771	ZNF771	0.760702	1.15427	1.43762	1.27451	2.50035	1.13611	1.89011	1.55137	1.64979	2.6521	1.126	1.19173	2.61245	2.9746	1.92346	1.93077	0.847781	1.45758	1.23122	1.15469	0.901063	2.17262	1.02518	1.3138	1.08721	1.14568	1.20017	1.96541	0.826698	1.42985	1.15954	0.786688	1.58697	2.35007	1.24039	1.25163	1.00467	1.05234	1.61495	1.14627	1.20078	1.03735	1.18672	1.19416	0.875789	1.81847	1.51355	0.933958
ZNF780B	ZNF780B	2.31234	2.45526	2.04245	1.20001	2.05908	1.91455	4.108	1.68234	1.79535	1.86652	2.81051	2.01986	1.82967	1.06424	1.41245	2.07287	1.76803	4.12906	3.57584	1.13902	0.909612	1.83125	1.46231	3.02124	2.32314	1.71969	2.55841	1.26328	1.96926	2.30308	2.08689	1.88681	0.839414	1.8579	1.77071	2.41786	2.31275	2.55047	1.68708	1.85626	1.26921	2.42973	2.69952	0.998922	1.74991	2.18125	1.71862	1.85639
ZNF787	ZNF787	3.86904	5.40049	9.44619	6.55914	8.42261	4.92579	5.03287	4.2524	4.86666	8.47611	5.04674	3.64762	8.66424	9.08173	5.62609	9.78252	2.45808	10.0536	4.98882	3.62788	3.84248	5.86557	4.63796	5.50036	3.26062	7.26874	6.77317	5.69509	4.16977	3.05971	5.81889	4.47591	6.52028	6.50277	2.89264	8.45728	4.94437	5.40117	5.97045	5.32415	4.86352	4.55276	6.12644	4.48493	8.27242	8.85744	8.92533	2.50974
ZNF79	ZNF79	4.03021	2.85967	2.3651	1.76032	2.03812	2.34277	3.68416	2.95973	2.92771	2.26103	3.77474	2.42097	1.72593	2.9119	2.32244	3.90689	2.04376	2.79028	2.87068	1.66786	2.45902	2.0797	2.55807	2.71943	1.82089	4.56267	2.32466	1.76999	2.30572	2.53066	1.89864	2.86084	2.16742	3.05294	2.4693	1.58285	2.69703	3.67626	3.1828	3.51655	2.09877	3.49503	2.82707	3.17463	2.49458	2.77711	2.69732	1.80554
ZNF8	ZNF8	1.68175	2.16146	2.06924	1.58273	2.19501	2.20039	2.30471	1.20113	1.67467	2.44427	3.66413	1.12373	2.61869	0.786039	1.60296	2.53827	1.24058	4.23969	2.57933	0.836309	1.50845	1.73445	2.02953	2.68687	1.31795	2.36409	3.09573	1.57151	1.91578	1.43816	2.08567	1.08222	1.37494	1.42418	1.54156	2.49525	2.9461	2.06408	1.77243	2.11564	1.00753	1.22671	2.41744	1.50092	1.22613	2.62998	1.87956	1.01845
ZNF80	ZNF80	0	0.0194176	0.0568255	0.00664047	0.0391353	0.0269028	0.0263327	0.0177101	0.0063859	0.0165006	0.0715046	0.0459841	0.0219738	0	0	0.0106857	0.00503441	0	0.0563221	0	0	0	0	0.016898	0.0153993	0	0.0442745	0.010353	0.0214341	0.00676752	0.0467482	0.0168387	0.0298233	0.0167884	0.0118295	0.0416628	0	0.00787566	0.00533336	0.00494769	0.00831909	0	0.0616066	0.00575167	0.00993848	0.00747778	0.0787874	0.0187985
ZNF804A	ZNF804A	1.39915	3.60158	3.10936	0.942522	2.81422	2.79205	2.61712	3.97631	0.553459	0.431791	0.339301	1.82904	1.76645	0.07538	1.91824	5.60704	2.04884	13.7352	1.11069	0.434531	2.57809	1.41365	3.29991	3.94434	1.49261	7.13072	3.23013	3.06897	4.4187	2.49489	6.52621	0.528767	0.730473	0.948932	1.21469	4.64878	7.53128	0.892788	3.30265	2.57908	1.25392	2.96859	2.09577	2.16735	0.408833	2.49844	0.623465	3.68352
ZNF81	ZNF81	2.00322	1.83511	0.729174	1.42131	0.869985	0.457934	1.21826	0.998673	0.889663	1.24831	1.83923	0.749281	0.401527	0.381833	0.604333	1.99612	1.02482	0.773454	2.03737	0.655472	1.88996	0.627695	1.62236	2.13194	0.783236	2.25363	1.8216	1.00494	1.34339	1.48631	1.32215	0.954439	0.728927	0.82262	1.08217	0.916474	1.64568	1.84381	1.74118	2.5136	0.618709	1.3508	1.12932	1.94602	0.520525	0.511752	0.955507	1.16179
ZNF83	ZNF83	3.56226	4.63241	3.94129	5.97427	6.02866	4.1023	9.41834	4.19144	5.72414	3.71433	4.28581	4.5217	5.06202	3.88105	4.67333	2.93119	2.12232	7.38094	11.0009	3.51217	2.08104	2.4797	1.78595	6.82779	3.85473	2.5107	5.918	5.45555	5.20071	5.20387	4.47559	5.4641	1.66464	4.74289	3.39914	5.48732	2.23684	3.67436	1.98787	2.47093	1.53967	5.96662	5.76129	0.99691	3.98349	9.35271	3.23844	1.32194
ZNF84	ZNF84	5.48886	6.64028	3.81851	6.36634	5.91397	8.96814	6.79048	11.3358	8.33509	5.80796	10.7661	4.15796	6.83852	6.20696	6.41384	8.92926	5.66376	9.06076	8.29491	5.48865	6.47318	5.15283	8.7866	9.9561	6.27391	6.47565	7.85138	5.17922	6.45982	9.2125	5.52993	6.5892	3.5417	8.87946	7.96187	8.10356	9.44061	7.64688	8.01167	3.42888	7.26209	16.103	9.66903	6.4778	2.93448	7.73179	5.46832	6.15013
ZNF85	ZNF85	1.1679	1.27534	1.274	0.796799	0.88975	2.82459	0.985327	2.41585	1.42362	1.16364	2.26791	1.54883	0.869639	1.62128	2.38302	4.05577	1.06192	3.15336	1.53304	1.0731	0.90785	0.868178	1.52007	1.9209	0.920652	3.61125	1.38872	1.75553	1.32656	1.29072	0.826647	0.911	0.40494	1.53381	1.58379	1.79795	1.76709	2.18845	1.84241	1.09675	1.76002	3.61591	1.99073	2.96038	0.925782	1.19479	0.942064	1.08628
ZNF91	ZNF91	3.20135	3.33464	3.1661	2.47973	2.45974	3.11799	3.6959	3.91682	2.5603	2.62472	3.31828	3.24658	2.11838	1.55981	2.94092	4.00547	3.02196	4.68495	3.54689	1.82765	2.86352	2.52079	3.31035	4.72105	3.02153	4.52846	3.69708	2.50547	3.03571	3.9932	3.2816	1.84774	1.6849	2.62923	3.26528	3.05306	3.69793	3.97937	3.07136	2.85066	2.45553	4.44755	4.02058	3.78683	2.17831	2.55705	1.68888	2.65044
ZNHIT1	ZNHIT1	12.6774	13.239	13.1836	8.91761	18.7364	15.9699	8.94985	11.5363	15.1083	13.8104	20.2421	9.39277	22.8979	51.8193	15.5313	13.9755	6.24903	16.1212	11.6257	19.8019	8.17987	12.3905	11.8025	9.67979	10.5378	13.0537	13.2219	12.8591	10.1118	9.74721	9.00774	16.8952	14.9151	15.3326	10.9999	17.4215	8.9089	14.2191	14.0049	11.5495	18.6806	17.3678	11.2453	10.5674	19.3685	17.7796	19.4187	7.16865
ZNHIT2	ZNHIT2	5.70012	6.28243	6.06079	6.56534	10.0265	5.67798	8.15816	5.61669	8.63442	7.79691	2.09827	5.57053	9.98632	17.0234	13.4155	8.73163	3.1933	8.93479	4.67855	6.30454	4.34606	7.50201	4.34091	6.21739	5.29518	5.72933	5.1469	10.5514	3.36259	5.56052	4.59781	5.29601	7.72489	10.1687	5.42057	6.64581	4.14785	5.28881	7.46409	8.28687	10.3469	6.28747	6.30419	6.20592	7.29101	9.04736	6.20086	2.87487
ZNHIT3	ZNHIT3	2.83678	4.08615	3.77656	4.40001	5.22479	3.819	4.05151	5.75809	5.0731	5.00478	6.30464	3.73011	5.5605	8.34567	6.0846	5.77314	4.62977	5.10294	5.01813	4.26359	4.38587	5.1381	4.46324	4.38284	4.72959	5.47539	5.46197	4.40215	3.7821	4.93769	3.85981	4.50851	4.00678	5.3955	5.10817	5.16325	5.01311	4.46676	4.28866	3.84548	5.11618	5.27779	4.50397	4.22693	3.94548	5.78887	4.21901	4.06292
ZNRF4	ZNRF4	0.0223574	0.0401425	0.0587383	0.013728	0.0404526	0.0139042	0.0136095	0.0183062	0.0264034	0.0113707	0.0164248	0	0	0.02757	0.065774	0.0220908	0.0208155	0	0.0116436	0.0420693	0	0.062461	0.0384737	0.0116446	0.0636707	0.0486979	0	0.021403	0	0.0559625	0	0	0.0308272	0.011569	0.0244553	0.00957005	0.0246676	0.00814075	0.0110258	0.0102285	0.0343965	0.043624	0.0636803	0.0118905	0.020546	0	0	0.029147
ZP2	ZP2	0	0	0	0	0	0	0.387807	0	0	0	0	0	0	0	0	0	0	0	0	0	0	0	0	0.0048089	0	0	0	0	0	0.00577777	0	0	0	0	0	0.00395219	0	0	0	0	0	0	0.00876611	0	0	0	0	0
ZPBP	ZPBP	0.0241253	0.0144389	0	0	0	0	0.0587429	0	0	0	0	0	0.0163397	0	0.0141951	0	0.00561538	0	0.00628217	0.0056745	0.00578853	0	0.00691934	0.00628268	0	0.00656859	0.00823063	0	0.0179307	0.00754848	0.00744899	0	0	0	0.0197918	0	0	0	0	0.0110373	0	0	0	0	0.0110854	0	0	0.00524197
ZRSR2	ZRSR2	4.78147	4.76797	6.63392	8.85967	5.13809	6.28138	4.29817	6.76182	4.93074	6.16732	7.27348	3.60423	7.07982	9.41702	5.71704	4.63345	5.0591	5.41195	6.93889	5.45896	5.74544	5.06027	5.93452	6.06003	4.49528	5.99311	9.8556	6.57583	6.41917	6.72386	5.00486	5.71214	4.75152	9.64265	6.29632	6.32081	2.83677	5.3712	4.74635	5.63908	5.37252	7.29802	7.3451	3.82876	4.8596	8.46968	6.26233	5.71658
ZSCAN12	ZSCAN12	1.56942	2.03832	1.26899	1.2932	1.62366	2.55826	2.99496	2.92638	2.14122	1.71441	1.52593	1.94618	0.966672	0.915797	1.70007	1.38446	1.95815	5.0848	2.35384	1.35648	2.0937	1.71817	2.78893	2.09113	1.72391	3.1499	3.51936	2.34945	2.34295	2.6032	0.906458	1.72846	1.29999	0.348261	2.11968	1.04556	1.60676	3.9083	2.02293	0.894524	1.6692	3.29436	1.8068	2.94684	2.0661	1.63278	1.33287	1.84055
ZSCAN16	ZSCAN16	1.69251	3.90817	2.30216	1.12032	3.66326	5.44954	3.40503	3.34171	3.92673	3.2478	4.47976	3.58411	2.99179	6.03933	3.99754	4.44768	1.44168	8.72632	3.46329	3.45579	1.98151	2.68281	2.58894	4.63893	2.39293	5.97431	4.12793	3.57377	3.50911	2.79429	2.65369	2.89072	1.57235	3.30444	3.5057	3.49393	3.62885	4.20466	3.3032	3.26203	2.45616	2.96674	2.48446	2.89834	2.32756	3.15396	3.0549	1.65879
ZSCAN18	ZSCAN18	10.0726	7.55478	9.49329	15.4073	16.2841	7.84312	7.50402	5.02798	7.83892	9.12132	13.9453	7.38158	14.4993	8.25627	5.78773	6.74435	9.96576	15.2971	9.49215	5.32963	10.7059	12.0008	6.83784	6.68643	12.4874	9.26243	12.245	5.04637	9.97601	7.97593	9.74075	10.9097	10.2001	6.82772	6.74837	14.5997	11.503	11.7569	6.55446	14.1082	7.1534	5.75375	11.0919	3.88024	7.46309	16.7397	10.7237	7.28501
ZSCAN2	ZSCAN2	0.957494	1.43558	1.36081	1.17184	1.3836	1.64212	1.49194	1.18268	2.27698	1.08031	2.19909	0.898552	1.47848	0.947007	1.66514	2.16984	1.06488	1.98064	1.80742	0.990008	1.48976	1.21881	1.76955	1.85523	1.1447	1.72255	1.40029	2.03033	1.05248	1.45601	1.00497	0.936232	0.824579	1.73496	1.39765	1.72615	1.84966	1.7325	1.78565	1.78809	1.2569	1.58984	1.62579	2.14817	0.711744	0.863161	1.66335	0.837861
ZW10	ZW10	5.92452	5.87354	3.77931	3.9584	4.02307	6.9979	3.3275	4.97314	4.26597	5.97751	10.8811	7.98928	3.88991	5.82102	5.00944	8.12804	4.05263	6.37777	4.41731	3.92487	5.20026	4.08582	4.61474	5.3334	3.88931	11.9994	4.52229	3.32035	6.01361	4.40754	4.93508	5.20408	4.45178	4.46619	4.10856	3.88608	5.95475	6.10311	5.15509	4.8798	3.67214	5.6414	5.05839	5.51407	5.38088	4.51647	5.0614	4.74629
ZWINT	ZWINT	5.02759	4.88661	3.82172	0.271662	1.94064	12.8403	0.767147	6.39992	3.63371	6.39583	23.7074	2.39426	0.962511	13.2675	7.46248	27.6863	1.76624	2.95995	1.91313	4.76167	1.63413	3.09945	2.20715	3.00261	1.6736	12.1117	2.27781	7.97671	1.36845	2.70147	3.22885	6.6939	0.610035	5.70955	2.62502	3.62119	2.18186	7.20541	6.17538	1.68675	2.38234	12.984	5.90622	2.45283	6.38829	2.57711	10.77	1.54975
ZXDC	ZXDC	4.12333	4.43504	5.78937	3.45116	4.60783	4.80525	6.21231	3.70439	4.3117	4.74074	5.2211	2.46296	3.8889	2.29519	2.77161	4.79993	2.97353	5.78413	6.25829	3.89773	3.02779	3.4474	5.11074	4.72626	3.97593	3.70719	5.38147	4.6982	4.38673	4.26293	4.5814	5.55311	3.28337	4.39959	3.36313	3.96589	5.19965	7.50772	4.49863	4.11978	2.98683	5.0339	5.96995	5.18795	3.66183	4.92308	4.22836	3.21835
ZYX	ZYX	35.9423	27.8434	56.3076	24.8328	27.5229	67.4712	33.4303	42.0883	29.8658	56.9653	101.032	58.2595	35.2358	77.4329	38.2071	33.4601	17.028	20.4146	16.1555	27.7341	13.6514	28.2019	20.3414	27.3541	13.2463	27.866	38.4279	42.7833	36.3212	18.0885	34.5807	46.9842	72.5231	46.6635	19.4847	20.7878	16.2646	120.228	32.8769	18.4773	45.3023	38.137	25.4969	28.9643	260.007	24.1211	64.9525	24.7289
ZZEF1	ZZEF1	4.58105	6.28744	5.6208	4.92423	4.56431	4.56287	6.84104	5.33174	6.39536	4.10624	4.41204	6.61669	2.89529	3.84656	5.22665	6.53618	5.21012	5.29436	9.13008	3.64505	4.86587	5.1356	6.37505	7.61548	5.14929	8.82581	5.90352	6.51434	5.09087	6.63932	6.49354	4.51866	4.27192	6.43145	4.68586	5.034	6.26512	6.05659	5.43929	5.80565	4.70167	8.29804	7.22515	8.08498	5.00797	4.37891	4.5669	4.79909
[truncated: 481 more columns]
